# Supplementary material for: Functional dissimilarity in mixed forests promotes stem radial growth by mitigating tree water deficit
Source: Natl Sci Rev. 2023 Dec 18;11(3):nwad320. doi: 10.1093/nsr/nwad320 (PMC10936551; doi:10.1093/nsr/nwad320)
Supplement: nwad320_Supplemental_Files [file nwad320_supplemental_files.zip]

Archive with 2 entries (2 files):
- Supplementary data.docx
- Data.xlsx
