# Supplementary material for: Functional dissimilarity in mixed forests promotes stem radial growth by mitigating tree water deficit
Source: Natl Sci Rev. 2023 Dec 18;11(3):nwad320. doi: 10.1093/nsr/nwad320 (PMC10936551; doi:10.1093/nsr/nwad320)
Supplement: nwad320_Supplemental_Files [file nwad320_supplemental_files.zip › Data.xlsx]

## Sheet: Data
Tree_ID	Species	Year	Neighbourhood richness	DBH (cm)	Slope (°)	Altitude (m)	Northness	xylem pressure sensitivity (S)	CWMS	FDS	δTraitS	TWD (mm)	Growth (mm)	start_time (DOY)	end_time (DOY)	N_day	Growth_rate (mm/day)
L22-1301	Triadica sebifera	2018	8	5.8	23.94	195.25	-0.887091	0.62	1.33889	0.376855	6.75	1546.43	4.43145	127	260	121	0.0366235
L22-1301	Triadica sebifera	2019	8	6.24314	23.94	195.25	-0.887091	0.62	1.33889	0.376855	6.75	1342.18	2.17876	114	307	72	0.0302605
M22-1117	Triadica sebifera	2019	7	10.9176	27.54	172.43	-0.532433	0.62	1.12889	0.112852	4.62	2977.8	9.17647	135	254	130	0.0705883
M22-1117	Triadica sebifera	2018	7	10	27.54	172.43	-0.532433	0.62	1.12889	0.112852	4.62	2976.81	9.17647	135	254	133	0.068996
M22-1017	Triadica sebifera	2018	7	5.2	32.29	172.94	-0.39057	0.62	1.30111	0.31474	6.17	2957.9	1.14109	143	271	57	0.0200191
M22-1017	Triadica sebifera	2019	7	5.31411	32.29	172.94	-0.39057	0.62	1.30111	0.31474	6.17	2958.59	1.14109	143	271	57	0.0200191
F27-1404	Triadica sebifera	2018	4	7	35.75	177.32	-0.985049	0.62	0.916667	0.115422	2.67	3744.56	1.09998	135	337	43	0.0255809
F27-1404	Triadica sebifera	2019	4	7.11	35.75	177.32	-0.985049	0.62	0.916667	0.115422	2.67	5272.24	0.658682	133	187	32	0.0205838
F27-1504	Triadica sebifera	2019	4	4.72508	35.95	177.11	-0.993393	0.62	0.894444	0.119651	2.47	4710.28	0.0928521	171	194	10	0.00928521
F27-1504	Triadica sebifera	2018	4	4.7	35.95	177.11	-0.993393	0.62	0.894444	0.119651	2.47	4043.44	0.250806	140	185	15	0.0167204
S10-1308	Triadica sebifera	2018	4	12.28	33.82	206.01	-0.991354	0.62	0.846667	0.0181297	2.04	6439.38	9.44838	102	295	113	0.083614
S10-1308	Triadica sebifera	2019	4	13.2248	33.82	206.01	-0.991354	0.62	0.846667	0.0181297	2.04	15398.4	4.71327	133	297	71	0.066384
S18-0712	Triadica sebifera	2019	2	7.13274	32.4	223.78	-0.310677	0.62	0.696667	0.00602805	0.69	3969.4	0.40432	139	194	27	0.0149748
S18-0712	Triadica sebifera	2018	2	7.1	32.4	223.78	-0.310677	0.62	0.696667	0.00602805	0.69	4304.87	0.327425	157	337	15	0.0218283
R16-1716	Triadica sebifera	2019	6	10.8	20.3133	205.55	-0.348245	0.62	1.00778	0.123852	3.49	10821.2	0.39608	139	151	7	0.0565829
S10-0117	Triadica sebifera	2019	4	4.4992	32.12	213.35	-0.996072	0.62	1.11889	0.125626	4.49	6748.94	0.1319	140	184	9	0.0146556
S10-0117	Triadica sebifera	2018	4	4.48	32.12	213.35	-0.996072	0.62	1.11889	0.125626	4.49	6100.67	0.19202	139	184	10	0.019202
N20-1102	Triadica sebifera	2018	3	5.14	28.245	206.64	-0.816138	0.62	1.23333	0.259206	5.52	3831.66	0.254005	146	184	17	0.0149415
N20-1102	Triadica sebifera	2019	3	5.1654	28.245	206.64	-0.816138	0.62	1.23333	0.259206	5.52	5353.91	0.158941	171	196	17	0.00934949
N20-1506	Triadica sebifera	2018	4	4.5	29.21	210.46	-0.83176	0.62	0.92	0.115137	2.7	2848.98	0.370711	138	184	21	0.0176529
N20-1506	Triadica sebifera	2019	4	4.53707	29.21	210.46	-0.83176	0.62	0.92	0.115137	2.7	3065.93	0.34505	139	184	19	0.0181605
E34-0211	Castanea henryi	2018	1	8.2	20.57	112.68	-0.987386	0.78	0.78	0	0	3954.89	13.0567	95	222	128	0.102005
E34-0211	Castanea henryi	2019	1	9.50567	20.57	112.68	-0.987386	0.78	0.78	0	0	5072.84	13.0722	95	223	137	0.0954174
E34-0210	Castanea henryi	2018	1	8.1	19.16	111.97	-0.967046	0.78	0.78	0	0	2615.18	9.58716	101	229	131	0.0731844
E34-0210	Castanea henryi	2019	1	9.05872	19.16	111.97	-0.967046	0.78	0.78	0	0	2862.07	9.7386	95	229	143	0.0681021
E34-0708	Castanea henryi	2018	1	4.1	24.89	113.09	-0.303368	0.78	0.78	0	0	1387.95	0.78694	126	182	26	0.0302669
E34-0708	Castanea henryi	2019	1	4.17869	24.89	113.09	-0.303368	0.78	0.78	0	0	1584.16	0.674996	141	216	23	0.0293477
L22-0204	Castanea henryi	2019	6	6.6993	26.57	193.22	-0.878234	0.78	2.02556	1.7722	11.21	1146.49	5.05827	82	222	118	0.0428667
L22-0204	Castanea henryi	2018	6	6.3	26.57	193.22	-0.878234	0.78	2.02556	1.7722	11.21	1712.09	3.99305	81	224	98	0.0407454
P29-0315	Castanea henryi	2018	4	4	16.57	178.28	-0.986515	0.78	0.803333	0.0491019	2.19	953.634	2.52319	63	243	109	0.0231485
P29-0315	Castanea henryi	2019	4	4.25232	16.57	178.28	-0.986515	0.78	0.803333	0.0491019	2.19	887.63	2.39963	93	199	95	0.0252593
E34-0806	Castanea henryi	2018	1	8.1	29.93	113.31	-0.0935871	0.78	0.78	0	0	4496.1	3.82602	131	246	105	0.0364383
E34-0806	Castanea henryi	2019	1	8.4826	29.93	113.31	-0.0935871	0.78	0.78	0	0	3788.37	4.0341	131	246	115	0.0350792
P29-0809	Castanea henryi	2019	4	6	17.2	175.72	-0.963724	0.78	0.77	0.0442019	1.89	863.926	8.61948	97	185	118	0.0730465
R16-1814	Castanea henryi	2019	5	10.8979	23.47	205.84	0.0795029	0.78	1.27	0.174039	5.07	518.493	16.9988	103	244	167	0.101789
R16-1814	Castanea henryi	2018	5	9.1	23.47	205.84	0.0795029	0.78	1.27	0.174039	5.07	406.189	17.9789	103	252	161	0.11167
R16-1605	Castanea henryi	2019	6	3.99474	35.88	208.55	0.615799	0.78	1.13	0.211529	4.45	1879.03	0.0962962	137	222	21	0.00458554
R16-1605	Castanea henryi	2018	6	3.9	35.88	208.55	0.615799	0.78	1.13	0.211529	4.45	1675.24	0.947431	86	251	55	0.017226
P29-1112	Castanea henryi	2019	4	2.4	17.88	176.5	-0.926857	0.78	1.07667	0.053375	3.33	3096.76	0.47537	157	247	47	0.0101143
R16-1618	Castanea henryi	2019	6	2.9	22	205.65	-0.722485	0.78	0.75	0.0357467	1.69	4794.22	1.33874	22	194	54	0.0247915
N9-1504	Castanea henryi	2019	6	6.46808	37.19	222.95	-0.144874	0.78	1.72833	1.76882	8.535	2905.98	8.09932	108	245	162	0.0499958
N9-1504	Castanea henryi	2018	6	5.6	37.19	222.95	-0.144874	0.78	1.72833	1.76882	8.535	2204.55	8.68085	101	243	167	0.0519811
C32-0605	Castanea henryi	2018	2	12.7	42.68	133.42	-0.994986	0.78	0.67	0.0124094	0.99	1494.58	14.9176	92	253	153	0.0975004
C32-0608	Castanea henryi	2019	2	9.5	43.51	137.17	-0.997441	0.78	0.633333	0.0137882	1.32	4316.98	18.1583	90	198	130	0.139679
N9-1505	Castanea henryi	2018	6	8.1	37.49	223.06	-0.141765	0.78	1.46333	0.300001	6.15	1633.39	10.2993	94	232	178	0.0578613
N9-1505	Castanea henryi	2019	6	9.12993	37.49	223.06	-0.141765	0.78	1.46333	0.300001	6.15	513.325	10.4173	86	232	209	0.0498437
S10-1108	Castanea henryi	2018	4	4.3	33.42	205.81	-0.99601	0.78	0.838889	0.00629521	0.85	2218.41	2.15427	111	215	76	0.0283457
S10-1108	Castanea henryi	2019	4	4.51543	33.42	205.81	-0.99601	0.78	0.838889	0.00629521	0.85	2752.29	0.823255	119	185	47	0.0175161
L22-0217	Choerospondias axillaris	2018	6	9.468	18.96	199.46	-0.631488	0.85	0.861111	0.0289716	1.4	3749.75	1.87978	146	336	30	0.0626594
L22-0217	Choerospondias axillaris	2019	6	9.65598	18.96	199.46	-0.631488	0.85	0.861111	0.0289716	1.4	5811.46	2.89934	80	189	69	0.0420194
L22-0218	Choerospondias axillaris	2018	6	4.3	18.27	199.66	-0.586231	0.85	0.84	0.0493525	2.21	1163.26	1.79936	92	256	73	0.0246488
L22-0218	Choerospondias axillaris	2019	6	4.47994	18.27	199.66	-0.586231	0.85	0.84	0.0493525	2.21	1844.09	1.56993	85	195	60	0.0261655
N20-1711	Choerospondias axillaris	2019	4	7.5	16.67	213.67	-0.602094	0.85	0.897778	0.119442	2.33	10976.1	2.82274	90	190	58	0.048668
N20-1710	Choerospondias axillaris	2018	4	9.7	22.52	213.16	-0.77373	0.85	1.25222	0.248686	4.66	3573.62	6.47572	91	232	83	0.0780207
N20-1710	Choerospondias axillaris	2019	4	10.3476	22.52	213.16	-0.77373	0.85	1.25222	0.248686	4.66	2562.13	6.73527	86	203	88	0.0765372
L22-0212	Choerospondias axillaris	2018	7	9.2	24.26	197.69	-0.813101	0.85	1.06556	0.107333	3.24	6987.45	1.35675	102	240	34	0.0399043
L22-0212	Choerospondias axillaris	2019	7	9.33567	24.26	197.69	-0.813101	0.85	1.06556	0.107333	3.24	8759.44	0.761901	112	190	29	0.0262724
O27-1712	Choerospondias axillaris	2019	1	4.88	30.93	175.94	0.0756748	0.85	0.85	0	0	4163.12	0.158965	133	194	20	0.00794826
O27-0508	Choerospondias axillaris	2019	1	8.33	29.65	167.98	0.476238	0.85	0.85	0	0	3174.89	1.72704	93	314	61	0.0283121
R16-1617	Choerospondias axillaris	2019	6	11.8674	19.81	205.4	-0.593559	0.85	0.757778	0.0362342	1.89	2395.2	18.8192	102	211	111	0.169543
O27-1713	Choerospondias axillaris	2019	1	9.1	31.79	175.97	-0.119964	0.85	0.85	0	0	8904.68	3.66863	116	190	58	0.0632522
S10-0206	Choerospondias axillaris	2019	4	10.3	33.74	204.24	-0.998135	0.85	1.23	0.260562	4.86	6728.6	17.4348	87	203	101	0.172622
N20-1416	Choerospondias axillaris	2019	3	7.7103	20.43	212.46	0.966151	0.85	1.20778	0.271932	5.06	4000.45	6.01463	111	225	86	0.0699376
N20-1416	Choerospondias axillaris	2018	3	7.094	20.43	212.46	0.966151	0.85	1.20778	0.271932	5.06	3653.82	6.16303	102	229	88	0.0700344
S18-0503	Choerospondias axillaris	2018	2	7.5	25.72	220.37	-0.27765	0.85	0.722222	0.00669784	1.15	3616.34	0.403214	93	142	21	0.0192007
S18-0503	Choerospondias axillaris	2019	2	7.54032	25.72	220.37	-0.27765	0.85	0.722222	0.00669784	1.15	3526.53	0.555787	63	141	22	0.025263
S18-1106	Choerospondias axillaris	2018	2	7.3	31.55	225.28	-0.281504	0.85	0.722222	0.00669784	1.15	2063.28	0.107128	7	187	15	0.00714185
S18-0711	Choerospondias axillaris	2018	2	10.68	31.71	223.59	-0.283179	0.85	0.747778	0.00669784	0.92	2245.96	7.13222	92	187	94	0.0758746
S18-0711	Choerospondias axillaris	2019	2	11.3932	31.71	223.59	-0.283179	0.85	0.747778	0.00669784	0.92	2142.74	5.81127	93	200	92	0.063166
S18-0602	Choerospondias axillaris	2019	2	11.5643	26.49	220.7	-0.29137	0.85	0.696667	0.00602805	1.38	3971.11	3.69788	98	189	80	0.0462235
F27-0207	Choerospondias axillaris	2019	4	7.60739	35.63	183.31	-0.896099	0.85	1.07333	0.200578	3.51	10607	0.434234	132	187	12	0.0361861
S10-0410	Choerospondias axillaris	2018	5	13.7	32.93	207.45	-0.999372	0.85	0.823333	0.0180728	1.16	2083.25	18.8146	63	224	144	0.130657
S10-0410	Choerospondias axillaris	2019	5	15.5815	32.93	207.45	-0.999372	0.85	0.823333	0.0180728	1.16	3836.25	13.4681	86	222	134	0.100508
N20-1302zhu	Choerospondias axillaris	2018	4	14.4	28.13	207.27	-0.80799	0.85	1.25556	0.247254	4.63	3360.49	4.81576	93	216	85	0.056656
N20-1302zhu	Choerospondias axillaris	2019	4	14.8816	28.13	207.27	-0.80799	0.85	1.25556	0.247254	4.63	4029.32	3.49498	87	191	94	0.0371807
N20-1302left	Choerospondias axillaris	2019	4	9.87743	28.13	207.27	-0.80799	0.85	1.25556	0.247254	4.63	6330.38	2.33173	84	189	67	0.0348019
N20-1302left	Choerospondias axillaris	2018	4	9.71678	28.13	207.27	-0.80799	0.85	1.25556	0.247254	4.63	11639.5	1.60646	127	184	33	0.0486805
N20-1302right	Choerospondias axillaris	2019	4	8.60255	28.13	207.27	-0.80799	0.85	1.25556	0.247254	4.63	6144.44	2.50579	80	190	73	0.034326
N20-1302right	Choerospondias axillaris	2018	4	8.31994	28.13	207.27	-0.80799	0.85	1.25556	0.247254	4.63	6478.62	2.82611	92	174	49	0.0576758
H31-1108	Sapindus saponaria	2018	2	5.3	22.38	146.28	-0.806238	1.38	1.21333	0.0113952	1.5	756.023	5.32492	131	214	88	0.0605105
H31-1108	Sapindus saponaria	2019	2	5.83249	22.38	146.28	-0.806238	1.38	1.21333	0.0113952	1.5	1140.26	5.82068	99	222	117	0.0497494
R16-1813	Sapindus saponaria	2018	5	5.7	26.53	206.35	0.180519	1.38	1.47889	0.177029	4.21	213.647	1.26298	111	181	38	0.0332363
R16-1813	Sapindus saponaria	2019	5	5.8263	26.53	206.35	0.180519	1.38	1.47889	0.177029	4.21	1168.77	1.37642	80	161	70	0.0196631
R16-0213	Sapindus saponaria	2018	6	6.4	22.13	201.02	-0.836669	1.38	0.864444	0.0565442	4.64	983.336	2.31981	86	252	107	0.0216804
R16-0213	Sapindus saponaria	2019	6	6.63198	22.13	201.02	-0.836669	1.38	0.864444	0.0565442	4.64	1216.81	3.20317	91	202	112	0.0285998
R16-0214	Sapindus saponaria	2019	5	6.97217	21.72	201.36	-0.851636	1.38	0.865556	0.0471318	4.63	1418.39	2.79013	91	210	108	0.0258346
R16-0214	Sapindus saponaria	2018	5	6.8	21.72	201.36	-0.851636	1.38	0.865556	0.0471318	4.63	1794.06	1.72167	93	230	83	0.020743
R17-1009	Sapindus saponaria	2018	1	5.7	40.82	206.75	0.112336	1.38	1.38	0	0	994.553	1.50467	84	173	71	0.0211925
R17-1009	Sapindus saponaria	2019	1	5.85047	40.82	206.75	0.112336	1.38	1.38	0	0	1569.9	1.45672	79	181	74	0.0196854
R17-0909	Sapindus saponaria	2018	1	5.5	41.13	205.89	0.0979302	1.38	1.38	0	0	1724.22	2.17192	66	251	71	0.0305904
R17-0909	Sapindus saponaria	2019	1	5.71719	41.13	205.89	0.0979302	1.38	1.38	0	0	2482.86	1.24714	78	143	52	0.0239835
R17-0910	Sapindus saponaria	2018	1	5.9	40.73	205.81	0.0869818	1.38	1.38	0	0	2864.36	4.48232	92	243	71	0.0631313
R17-0910	Sapindus saponaria	2019	1	6.34823	40.73	205.81	0.0869818	1.38	1.38	0	0	4944.02	4.87916	98	191	84	0.0580852
S10-1014	Sapindus saponaria	2018	7	4.5	32.58	210.91	-0.992546	1.38	1.09111	0.129192	4.3	1267.29	2.1451	90	170	46	0.0466326
S10-1014	Sapindus saponaria	2019	7	4.71451	32.58	210.91	-0.992546	1.38	1.09111	0.129192	4.3	1677.34	2.05434	92	171	47	0.0437094
R17-1010	Sapindus saponaria	2018	1	5	40.38	206.66	0.102098	1.38	1.38	0	0	2671.25	4.48352	85	181	81	0.0553521
R17-1010	Sapindus saponaria	2019	1	5.44835	40.38	206.66	0.102098	1.38	1.38	0	0	6226.85	4.63338	113	185	70	0.0661911
N9-1517	Sapindus saponaria	2018	8	3	39.84	224.73	0.0282706	1.38	1.51833	0.351519	5.785	1276.84	0.0658643	103	142	7	0.00940918
P29-0514	Sapindus saponaria	2018	4	4.5	16.7825	177.72	-0.999653	1.38	0.836667	0.0631179	4.89	1105.21	0.516896	99	170	44	0.0117476
P29-0514	Sapindus saponaria	2019	4	4.55169	16.7825	177.72	-0.999653	1.38	0.836667	0.0631179	4.89	857.248	0.598526	91	171	51	0.0117358
P29-0909	Sapindus saponaria	2019	4	6.14818	17.36	175.63	-0.954292	1.38	0.906667	0.0554604	4.26	1804.62	1.06577	95	205	102	0.0104487
M22-1603	Sapindus saponaria	2019	5	4.1	27.9755	166.74	-0.995056	1.38	1.54333	0.342459	6.65	2894.39	4.61727	78	211	130	0.0355174
S10-0712	Sapindus saponaria	2018	5	4.2	32.65	208.76	-0.998527	1.38	0.976667	0.128971	5.33	2121.31	0.75134	63	127	48	0.0156529
S10-0712	Sapindus saponaria	2019	5	4.27513	32.65	208.76	-0.998527	1.38	0.976667	0.128971	5.33	2018.05	0.47	85	173	31	0.0151613
E24-1013	Liquidambar formosana	2019	1	5.85105	35.61	207.15	0.414217	1.08	1.08	0	0	875.085	3.69106	124	241	132	0.0279625
E24-1412	Liquidambar formosana	2019	1	5.96394	39.69	204.24	0.381554	1.08	1.08	0	0	3292.13	3.59647	144	241	106	0.033929
H31-0906	Liquidambar formosana	2018	2	5.5	27.295	144.4	-0.95057	1.08	1.24667	0.0113952	1.5	772.92	15.1473	123	250	150	0.100982
H31-0906	Liquidambar formosana	2019	2	7.01473	27.295	144.4	-0.95057	1.08	1.24667	0.0113952	1.5	2141.83	12.8837	114	244	142	0.0907303
H31-0806	Liquidambar formosana	2019	2	3.90748	26.97	144.25	-0.963863	1.08	1.21333	0.0113952	1.2	486.394	4.97686	113	246	130	0.0382835
H31-0806	Liquidambar formosana	2018	2	3.4	26.97	144.25	-0.963863	1.08	1.21333	0.0113952	1.2	223.488	5.0748	119	246	126	0.0402762
E24-1011	Liquidambar formosana	2019	1	5.79744	36.77	208.12	0.456632	1.08	1.08	0	0	947.479	3.36019	126	249	116	0.0289672
E24-1413	Liquidambar formosana	2019	1	7.61228	39.16	203.65	0.340544	1.08	1.08	0	0	995.962	6.73672	114	235	137	0.0491731
P29-0313	Liquidambar formosana	2018	3	6.8	16.3067	177.4	-0.993532	1.08	0.733333	0.0493412	3.72	332.369	5.99431	125	236	157	0.0381803
P29-0313	Liquidambar formosana	2019	3	7.39943	16.3067	177.4	-0.993532	1.08	0.733333	0.0493412	3.72	287.095	5.91294	126	236	141	0.0419358
P29-1517	Liquidambar formosana	2019	2	3.11575	18.87	177.7	-0.92868	1.08	1.21333	0.0113952	1.2	1237.5	2.80711	132	247	139	0.020195
P29-1517	Liquidambar formosana	2018	2	3.1	18.87	177.7	-0.92868	1.08	1.21333	0.0113952	1.2	136.203	0.157508	257	315	23	0.00684817
P29-1518	Liquidambar formosana	2018	4	5.352	19.14	178.34	-0.927445	1.08	1.01	0.0406124	1.83	918.257	1.85594	189	260	71	0.0261399
P29-1518	Liquidambar formosana	2019	4	5.53759	19.14	178.34	-0.927445	1.08	1.01	0.0406124	1.83	522.993	5.06049	113	247	166	0.0304849
H31-1208	Liquidambar formosana	2018	2	5.71	22.69	146.53	-0.79811	1.08	1.24667	0.0113952	1.5	3341.03	12.0657	119	237	128	0.0942631
H31-1208	Liquidambar formosana	2019	2	6.91657	22.69	146.53	-0.79811	1.08	1.24667	0.0113952	1.5	4338.75	5.2492	164	240	81	0.0648049
P29-1017	Liquidambar formosana	2018	4	8.2	18.65	178.47	-0.938974	1.08	0.976667	0.0325219	1.53	385.359	5.75351	151	252	126	0.0456628
P29-1017	Liquidambar formosana	2019	4	8.77535	18.65	178.47	-0.938974	1.08	0.976667	0.0325219	1.53	776.42	7.55922	130	251	171	0.044206
R16-1413	Liquidambar formosana	2019	5	5.81045	15.91	204.09	-0.0845475	1.08	1.14667	0.110454	2.9	3577.8	3.18244	119	197	87	0.0365798
R16-1513	Liquidambar formosana	2019	6	8.15	18.85	204.71	0.0546016	1.08	1.13889	0.10704	2.97	1445.27	13.2605	109	253	154	0.0861069
P29-1012	Liquidambar formosana	2019	4	6.45471	17.83	176.62	-0.934018	1.08	0.973333	0.0650323	2.76	430.791	3.427	113	245	129	0.0265659
S10-1707	Liquidambar formosana	2019	7	3.8	36.05	206.11	-0.946593	1.08	0.878889	0.0340653	2.41	1209.73	0.111925	146	324	26	0.0043048
R16-1713	Liquidambar formosana	2019	5	7.3	22.51	205.46	0.137963	1.08	1.25889	0.169873	4.19	136.93	7.58776	117	254	164	0.0462668
S10-0611	Liquidambar formosana	2019	5	4.73322	32.73	208.09	-0.999507	1.08	0.944444	0.0240451	1.82	4236.5	4.02534	112	203	90	0.044726
S10-0611	Liquidambar formosana	2018	5	4.2	32.73	208.09	-0.999507	1.08	0.944444	0.0240451	1.82	3754.65	5.33218	100	225	139	0.038361
C32-0913	Nyssa sinensis	2018	2	7.8	40.29	143.47	-0.999605	0.45	0.56	0.0124094	0.99	1341.75	6.40316	133	230	91	0.0703644
C32-0913	Nyssa sinensis	2019	2	8.44032	40.29	143.47	-0.999605	0.45	0.56	0.0124094	0.99	11530	3.20796	119	185	51	0.0629012
C32-0615	Nyssa sinensis	2018	2	5.5	37.92	145.19	-0.999919	0.45	0.596667	0.0137882	1.32	1295.17	8.59012	111	246	138	0.0622472
C32-0615	Nyssa sinensis	2019	2	6.35901	37.92	145.19	-0.999919	0.45	0.596667	0.0137882	1.32	1450.21	5.97114	119	222	109	0.0547811
C32-0813	Nyssa sinensis	2018	2	5.8	40.38	143.49	-0.999539	0.45	0.56	0.0124094	0.99	5818.84	3.93404	103	214	90	0.0437116
C32-0813	Nyssa sinensis	2019	2	6.1934	40.38	143.49	-0.999539	0.45	0.56	0.0124094	0.99	14154.4	1.09936	181	229	22	0.0499709
P29-0415	Nyssa sinensis	2018	4	7.8	16.67	178.31	-0.997039	0.45	0.77	0.0442019	2.88	586.77	6.56326	111	229	155	0.0423436
P29-0415	Nyssa sinensis	2019	4	8.45633	16.67	178.31	-0.997039	0.45	0.77	0.0442019	2.88	363.021	6.35702	110	222	155	0.0410131
P29-0917	Nyssa sinensis	2018	3	6	18.19	178.69	-0.958273	0.45	1.01	0.0406124	5.04	1131.99	1.78963	145	206	79	0.0226535
P29-0917	Nyssa sinensis	2019	3	6.17896	18.19	178.69	-0.958273	0.45	1.01	0.0406124	5.04	2213.17	2.37947	126	205	101	0.0235591
N9-1518	Nyssa sinensis	2018	6	9.1	40.17	224.7	0.0403062	0.45	1.57778	0.341976	10.15	598.136	6.49235	109	231	150	0.0432824
N9-1518	Nyssa sinensis	2019	6	9.74924	40.17	224.7	0.0403062	0.45	1.57778	0.341976	10.15	609.331	4.24071	114	246	133	0.031885
C32-0505	Nyssa sinensis	2019	2	8.5	42.57	133.52	-0.992267	0.45	0.67	0.0124094	1.98	11070.7	2.72864	139	189	50	0.0545728
C32-0708	Nyssa sinensis	2019	2	6.2	43.66	137.11	-0.998362	0.45	0.523333	0.00965172	0.66	8150.54	3.12426	129	221	67	0.0466307
R16-1606	Nyssa sinensis	2018	6	7.5	34.93	207.65	0.635943	0.45	1.11111	0.222872	5.95	1223.69	0.42831	103	171	32	0.0133847
R16-1606	Nyssa sinensis	2019	6	7.54283	34.93	207.65	0.635943	0.45	1.11111	0.222872	5.95	915.042	0.488738	102	171	35	0.0139639
S10-1807	Nyssa sinensis	2019	6	6.9	36.73	206.36	-0.932387	0.45	0.951111	0.127905	4.51	2357.01	1.04572	121	181	63	0.0165988
S10-0215	Nyssa sinensis	2018	4	7.9	32.38	211.41	-0.996434	0.45	0.864444	0.126989	3.73	4299.43	3.64232	119	211	65	0.0560357
S10-0215	Nyssa sinensis	2019	4	8.26423	32.38	211.41	-0.996434	0.45	0.864444	0.126989	3.73	7096.19	3.26706	125	212	61	0.0535584
S10-1114	Nyssa sinensis	2018	5	9	32.61	210.99	-0.993272	0.45	1.07667	0.138531	5.64	2157.42	6.21952	96	214	130	0.0478425
S10-1114	Nyssa sinensis	2019	5	9.62195	32.61	210.99	-0.993272	0.45	1.07667	0.138531	5.64	2284.55	6.03622	102	214	121	0.0498861
L22-0203	Nyssa sinensis	2018	7	8	26.46	192.78	-0.886042	0.45	1.83889	1.81784	12.5	980.132	4.93892	109	214	135	0.0365846
L22-0203	Nyssa sinensis	2019	7	8.49389	26.46	192.78	-0.886042	0.45	1.83889	1.81784	12.5	451.969	4.31697	104	208	120	0.0359748
H25-0104	Nyssa sinensis	2019	1	6.4768	22.28	170.25	-0.441036	0.45	0.45	0	0	2106.14	0.918772	135	188	45	0.0204172
L22-1702	Quercus serrata	2018	7	3	47.39	192.52	-0.344151	0.82	1.07	0.339827	4.25	1135.96	0.257155	103	182	20	0.0128577
L22-1702	Quercus serrata	2019	7	3.02572	47.39	192.52	-0.344151	0.82	1.07	0.339827	4.25	1545.52	0.160806	119	182	17	0.00945915
L22-1701	Quercus serrata	2019	6	3.53338	47.4	192.14	-0.344151	0.82	1.62111	0.550791	7.73	2004.49	0.304356	113	185	24	0.0126815
L22-1701	Quercus serrata	2018	6	3.5	47.4	192.14	-0.344151	0.82	1.62111	0.550791	7.73	1765.01	0.333758	113	183	24	0.0139066
N20-0112	Quercus serrata	2018	3	3	21.37	209.02	-0.89772	0.82	0.807778	0.00235627	0.29	1141.83	2.51938	117	295	129	0.0195301
N20-0112	Quercus serrata	2019	3	3.25194	21.37	209.02	-0.89772	0.82	0.807778	0.00235627	0.29	655.32	2.92009	111	286	156	0.0187186
N20-1301	Quercus serrata	2018	4	3.8	28.205	206.84	-0.805618	0.82	1.12111	0.182488	3.11	1141.83	2.51938	117	295	129	0.0195301
N20-1301	Quercus serrata	2019	4	4.05194	28.205	206.84	-0.805618	0.82	1.12111	0.182488	3.11	655.32	2.92009	111	286	156	0.0187186
P26-0418	Quercus serrata	2018	2	4.5	28.53	189.14	-0.487098	0.82	1.29	0.226548	4.23	588.052	5.53135	97	318	148	0.037374
P26-0418	Quercus serrata	2019	2	5.05313	28.53	189.14	-0.487098	0.82	1.29	0.226548	4.23	1211.69	3.62819	91	203	106	0.0342283
F21-1516	Quercus serrata	2019	1	5.3	40.48	186.66	0.515038	0.82	0.82	0	0	3361.56	3.96863	99	222	75	0.0529151
F21-1517	Quercus serrata	2019	1	6.7	39.49	186.25	0.454146	0.82	0.82	0	0	1568.61	5.52157	93	222	107	0.0516034
N20-0901	Quercus serrata	2018	4	6.28	29.4275	205.26	-0.813507	0.82	0.938889	0.110686	1.87	1141.83	2.51938	117	295	129	0.0195301
N20-0901	Quercus serrata	2019	4	6.53194	29.4275	205.26	-0.813507	0.82	0.938889	0.110686	1.87	655.32	2.92009	111	286	156	0.0187186
F21-1416	Quercus serrata	2019	1	5.08	40.35	187.39	0.512493	0.82	0.82	0	0	1139.35	3.16755	91	203	114	0.0277856
F21-1317	Quercus serrata	2019	1	4.87	39.14	187.72	0.454457	0.82	0.82	0	0	1313.78	1.94505	111	193	78	0.0249366
P26-0315	Quercus serrata	2018	2	5.5	28.63	187.68	-0.388963	0.82	1.91667	0.176204	9.87	436.154	5.35218	92	224	159	0.0336615
P26-0315	Quercus serrata	2019	2	6.03522	28.63	187.68	-0.388963	0.82	1.91667	0.176204	9.87	285.024	5.83893	87	211	155	0.0376705
L11-1707	Castanopsis sclerophylla	2018	1	3.5	26.66	189.62	-0.759952	2.23	2.23	0	0	814.961	8.93762	143	279	136	0.0657178
L11-1707	Castanopsis sclerophylla	2019	1	4.39376	26.66	189.62	-0.759952	2.23	2.23	0	0	1442.78	13.2263	111	252	161	0.082151
L11-1706	Castanopsis sclerophylla	2019	1	4.4	26.73	189.25	-0.721156	2.23	2.23	0	0	3413.68	8.67913	104	285	111	0.0781904
L11-1308	Castanopsis sclerophylla	2018	1	7.2	28.24	189.39	-0.971961	2.23	2.23	0	0	2367.07	13.584	95	282	165	0.0823275
L11-1308	Castanopsis sclerophylla	2019	1	8.5584	28.24	189.39	-0.971961	2.23	2.23	0	0	765.348	12.1969	129	287	149	0.0818585
L11-1408	Castanopsis sclerophylla	2018	1	4.9	27.18	189.71	-0.928551	2.23	2.23	0	0	233.645	7.95986	131	295	146	0.0545196
L11-1408	Castanopsis sclerophylla	2019	1	5.69599	27.18	189.71	-0.928551	2.23	2.23	0	0	1078.86	4.90717	112	286	142	0.0345575
L22-1201	Castanopsis sclerophylla	2019	6	3	23.96	195.34	-0.972329	2.23	1.55333	0.299032	6.95	1240.38	0.827244	78	186	82	0.0100883
L22-0213	Castanopsis sclerophylla	2018	8	3	23.43	198.05	-0.795156	2.23	1.78333	1.84456	13.36	1001.95	0.172615	159	232	71	0.00243119
L22-0213	Castanopsis sclerophylla	2019	8	3.01726	23.43	198.05	-0.795156	2.23	1.78333	1.84456	13.36	978.113	0.340469	136	246	49	0.00694835
N20-0213	Castanopsis sclerophylla	2019	3	4.63888	19.22	209.51	-0.876138	2.23	1.29333	0.224987	8.43	431.049	3.68076	92	298	167	0.0220405
N20-0213	Castanopsis sclerophylla	2018	3	4.3	19.22	209.51	-0.876138	2.23	1.29333	0.224987	8.43	574.968	3.38884	84	288	144	0.0235336
P26-0516	Castanopsis sclerophylla	2018	2	4.4	28.25	189.38	-0.400989	2.23	1.76	0.226548	4.23	360.553	6.28118	86	318	138	0.0455158
P26-0516	Castanopsis sclerophylla	2019	2	5.02812	28.25	189.38	-0.400989	2.23	1.76	0.226548	4.23	781.291	3.12318	87	269	136	0.0229646
P26-0316	Castanopsis sclerophylla	2019	2	7.19887	28.71	187.9	-0.416757	2.23	1.76	0.226548	4.23	1348.76	3.89316	92	281	110	0.0353923
P26-0316	Castanopsis sclerophylla	2018	2	6.4	28.71	187.9	-0.416757	2.23	1.76	0.226548	4.23	857.328	7.98867	87	282	170	0.0469922
S8-1003	Castanopsis sclerophylla	2019	2	5.47344	50.4	232.96	-0.996478	2.23	2.42111	0.0234108	1.72	1639.74	3.94743	113	185	85	0.0464404
S8-0902	Castanopsis sclerophylla	2019	2	8.2801	49.64	231.69	-0.999347	2.23	2.37333	0.0210697	1.29	1150.36	6.27793	93	193	107	0.0586722
S10-0106	Castanopsis sclerophylla	2019	4	3.6	33.94	204.34	-0.995932	2.23	1.36222	0.207082	7.81	1011.92	10.2502	79	300	192	0.0533863
M22-0611	Castanopsis sclerophylla	2019	8	3.5	52.26	176.36	-0.165564	2.23	2.11222	1.73764	11.26	218.557	5.28119	94	274	210	0.0251485
N20-1201	Castanopsis sclerophylla	2019	4	4.15	25.6479	206.52	-0.807063	2.23	1.09556	0.192272	10.21	2520.49	6.93528	80	189	116	0.0597869
N20-1217	Castanopsis sclerophylla	2018	4	3	22.18	211.94	0.992071	2.23	1.22667	0.261907	9.03	523.406	2.21593	85	296	167	0.013269
N20-1217	Castanopsis sclerophylla	2019	4	3.22159	22.18	211.94	0.992071	2.23	1.22667	0.261907	9.03	914.477	0.739674	114	301	87	0.008502
C37-0808	Schima superba	2019	2	5.2	30.48	114.76	0.497277	2.03	3.65333	2.70258	14.61	532.329	2.66933	130	270	132	0.0202222
K19-0704	Schima superba	2019	1	6.59426	27.99	189.75	0.535385	2.03	2.03	0	0	1125.18	3.02092	113	286	117	0.0258199
L22-1709	Schima superba	2019	5	7.66752	45.66	195.38	-0.20535	2.03	1.25111	0.363158	9.45	495.383	4.05401	111	286	173	0.0234336
L22-1709	Schima superba	2018	5	7	45.66	195.38	-0.20535	2.03	1.25111	0.363158	9.45	495.195	6.67521	111	281	206	0.032404
M22-1607	Schima superba	2019	6	6.9012	27.9755	167.58	-0.964095	2.03	2.02889	0.542404	7.73	1172.31	0.82254	92	160	71	0.0115851
M22-1607	Schima superba	2018	6	6.76	27.9755	167.58	-0.964095	2.03	2.02889	0.542404	7.73	940.488	1.41196	65	182	102	0.0138427
K19-0705	Schima superba	2019	1	6.19624	27.72	189.46	0.545371	2.03	2.03	0	0	1035.52	1.59788	114	286	87	0.0183664
K19-1005	Schima superba	2019	1	6.09671	27.72	191.14	0.616761	2.03	2.03	0	0	772.663	3.47958	113	283	147	0.0236706
P27-0714	Schima superba	2019	5	7.68708	35.9	184.09	-0.244461	2.03	1.99222	0.594017	8.92	608.372	7.675	115	247	172	0.0446221
P27-0714	Schima superba	2018	5	6.8	35.9	184.09	-0.244461	2.03	1.99222	0.594017	8.92	668.139	8.87082	93	244	192	0.0462022
P27-0414	Schima superba	2018	5	4.9	35.71	181.98	-0.252238	2.03	3.22667	3.67298	19.71	547.65	10.4511	91	256	212	0.0492979
P27-0414	Schima superba	2019	5	5.94511	35.71	181.98	-0.252238	2.03	3.22667	3.67298	19.71	940.191	9.09611	112	260	190	0.0478742
B38/C38-1209	Schima superba	2019	2	7.69443	14.17	118.71	-0.388159	2.03	2.97889	0.131916	8.54	977.005	2.28961	132	307	135	0.0169601
B38/C38-1310	Schima superba	2019	2	11.9948	14.82	118.56	-0.336602	2.03	2.57222	0.188451	4.88	857.415	4.80809	132	270	150	0.032054
B38/C38-1208	Quercus glauca	2019	2	4.09911	14.82	118.6	-0.440253	3.25	3.11444	0.0753804	1.22	542.962	0.137487	111	181	28	0.00491026
L22-1710	Quercus glauca	2018	5	2.7	45.42	195.57	-0.174164	3.25	1.21667	0.378286	18.3	443.789	0.78124	91	230	62	0.0126006
L22-1710	Quercus glauca	2019	5	2.77812	45.42	195.57	-0.174164	3.25	1.21667	0.378286	18.3	2003.43	0.442403	106	147	35	0.0126401
P27-0215	Quercus glauca	2019	5	4.77397	35.21	180.13	-0.306194	3.25	2.32444	2.02144	15.63	115.896	4.98882	92	287	227	0.0219772
P27-0215	Quercus glauca	2018	5	4.2	35.21	180.13	-0.306194	3.25	2.32444	2.02144	15.63	279.078	5.73967	95	287	217	0.0264501
R14-0809	Quercus glauca	2019	1	4.9	31.63	206.27	0.565975	3.25	3.25	0	0	300.019	5.37002	131	278	180	0.0298334
R14-0909	Quercus glauca	2019	1	3	32.62	207.31	0.549169	3.25	3.25	0	0	208.342	4.69115	118	253	198	0.0236927
R14-0607	Quercus glauca	2019	1	5.66833	31.22	206.35	0.600978	3.25	3.25	0	0	2205.93	4.47664	137	269	162	0.0276336
R14-0506	Quercus glauca	2019	1	6.10513	30.81	205.77	0.624561	3.25	3.25	0	0	364.129	7.03933	111	266	200	0.0351967
X13-0908	Quercus glauca	2019	2	7.79465	37.63	248	0.0610485	3.25	3.02333	0.0922098	2.04	279.133	8.71997	103	283	215	0.040558
X13-0909	Quercus glauca	2019	2	6.19243	38.51	247.91	0.0535559	3.25	3.02333	0.0922098	2.04	456.616	5.43007	125	299	183	0.0296725
N8-0603	Quercus glauca	2019	4	5.74133	33.86	231.74	-0.049547	3.25	1.74778	0.500531	13.52	101.136	5.24786	103	285	214	0.0245227
N8-0603	Quercus glauca	2018	4	5.1	33.86	231.74	-0.049547	3.25	1.74778	0.500531	13.52	203.471	6.41335	94	299	215	0.0298295
O22-1604	Quercus myrsinifolia	2019	1	11.9	35.55	183.39	-0.296375	2.66	2.66	0	0	687.446	8.57942	120	258	188	0.0456352
O22-1306	Quercus myrsinifolia	2019	1	7.86199	33.53	182.39	-0.819552	2.66	2.66	0	0	145.775	7.76115	99	272	231	0.0335981
O22-1205	Quercus myrsinifolia	2019	1	5.79396	30.21	180.99	-0.776377	2.66	2.66	0	0	582.722	5.32212	119	269	188	0.0283091
P27-0808	Quercus myrsinifolia	2018	5	6.3	32.85	185.38	0.231918	2.66	1.31667	0.34279	12.09	269.617	10.8576	89	244	190	0.0571451
P27-0808	Quercus myrsinifolia	2019	5	7.38576	32.85	185.38	0.231918	2.66	1.31667	0.34279	12.09	573.153	10.4335	99	250	188	0.0554976
P27-1202	Quercus myrsinifolia	2019	5	3.38374	21.4175	188.24	-0.247845	2.66	3.35333	2.1528	13.08	212.994	1.26915	117	261	146	0.0086928
P27-1202	Quercus myrsinifolia	2018	5	3	21.4175	188.24	-0.247845	2.66	3.35333	2.1528	13.08	123.883	3.83736	92	232	197	0.019479
S8-0805	Quercus myrsinifolia	2019	2	3.59421	49.75	236.43	-0.999829	2.66	2.42111	0.0234108	2.15	422.061	3.80421	110	217	134	0.0283896
S8-0706	Quercus myrsinifolia	2019	2	6.79415	49.03	237.61	-0.999653	2.66	2.37333	0.0210697	2.58	176.487	5.73487	109	235	155	0.0369991
H16-1112	Quercus myrsinifolia	2019	2	4.79523	28.58	178.06	-0.875127	2.66	5.48667	2.04858	25.44	522.826	5.20534	137	273	172	0.0302636
E33-0612	Lithocarpus glaber	2019	1	5.8	31.54	127.44	-0.961165	6.9	6.9	0	0	314.623	5.69158	108	292	207	0.0274955
F28-1516	Lithocarpus glaber	2018	3	6.4	21.28	171.53	-0.950299	6.9	4.08667	3.53702	25.32	102.042	12.2599	89	255	208	0.0589416
F28-1516	Lithocarpus glaber	2019	3	7.62599	21.28	171.53	-0.950299	6.9	4.08667	3.53702	25.32	85.8605	9.05989	87	301	255	0.035529
E33-0103	Lithocarpus glaber	2019	1	4.4	31.68	120.49	-0.999905	6.9	6.9	0	0	340.745	2.96634	99	219	138	0.0214952
E33-0512	Lithocarpus glaber	2019	1	5.3	31.61	127.6	-0.970127	6.9	6.9	0	0	2290.54	8.03755	108	365	119	0.0675424
H16-1211	Lithocarpus glaber	2019	2	9.29212	29.55	177.3	-0.867679	6.9	5.01556	2.2762	16.96	434.219	8.55883	98	258	215	0.0398085
C37-0907	Lithocarpus glaber	2019	2	6	29.79	114.81	0.46376	6.9	4.73556	3.00287	19.48	267.507	5.86761	97	263	201	0.0291921
C37-0807	Lithocarpus glaber	2019	2	3.6	28.87	115.31	0.460974	6.9	4.19444	3.00287	24.35	138.448	2.32373	111	310	182	0.0127677
P27-0303	Lithocarpus glaber	2018	5	3	32.04	183.12	0.569423	6.9	3.20556	2.50937	33.25	2437.87	2.26282	133	256	126	0.0179589
P27-0303	Lithocarpus glaber	2019	5	3.22628	32.04	183.12	0.569423	6.9	3.20556	2.50937	33.25	2613.02	1.48212	166	257	118	0.0125603
P27-0304	Lithocarpus glaber	2019	5	6.13028	33	182.75	0.579708	6.9	3.73333	3.01795	28.5	251.312	5.02997	99	261	202	0.0249008
P27-0304	Lithocarpus glaber	2018	5	5.5	33	182.75	0.579708	6.9	3.73333	3.01795	28.5	202.67	6.30285	91	243	187	0.0337051
P27-0511	Lithocarpus glaber	2018	6	4.8	34.51	182.32	0.0193719	6.9	2.66667	2.92911	38.1	121.257	8.02389	92	286	246	0.0326174
P27-0511	Lithocarpus glaber	2019	6	5.60239	34.51	182.32	0.0193719	6.9	2.66667	2.92911	38.1	152.729	6.67716	98	259	230	0.0290311
P27-0515	Lithocarpus glaber	2019	7	4.47073	36.25	182.88	-0.297042	6.9	2.92333	2.59667	35.79	335.768	7.23885	98	259	223	0.0324612
P27-0515	Lithocarpus glaber	2018	7	3.6	36.25	182.88	-0.297042	6.9	2.92333	2.59667	35.79	143.885	8.70735	88	221	165	0.0527718
Q7-0415	Lithocarpus glaber	2019	2	10.0878	40.92	235.44	-0.71129	6.9	4.1	5.02528	25.2	508.84	4.93652	111	303	184	0.0268289
Q7-0414	Lithocarpus glaber	2019	2	3.49166	40.18	234.84	-0.709079	6.9	4.8	4.52275	18.9	1258.93	4.45912	129	307	184	0.0242343
H16-1110	Lithocarpus glaber	2019	2	8.6971	28.74	177.15	-0.778681	6.9	6.42889	0.91048	4.24	244.744	6.93209	98	311	222	0.0312256

## Sheet: Neighorhood species
Tree_ID	Focal tree	Neighbour1	Neighbour2	Neighbour3	Neighbour4	Neighbour5	Neighbour6	Neighbour7	Neighbour8
L22-1301	Triadica sebifera	Koelreuteria bipinnata	Castanopsis sclerophylla	Quercus glauca	Sapindus saponaria	Castanopsis eyrei	Rhus chinensis	Quercus fabri	Quercus serrata
L22-1301	Triadica sebifera	Koelreuteria bipinnata	Castanopsis sclerophylla	Quercus glauca	Sapindus saponaria	Castanopsis eyrei	Rhus chinensis	Quercus fabri	Quercus serrata
M22-1117	Triadica sebifera	Koelreuteria bipinnata	Quercus fabri	Castanopsis eyrei	Schima superba	Quercus serrata	Castanopsis eyrei	Liquidambar formosana	Castanea henryi
M22-1117	Triadica sebifera	Koelreuteria bipinnata	Quercus fabri	Castanopsis eyrei	Schima superba	Quercus serrata	Castanopsis eyrei	Liquidambar formosana	Castanea henryi
M22-1017	Triadica sebifera	Quercus serrata	Liquidambar formosana	Quercus myrsinifolia	Triadica sebifera	Quercus myrsinifolia	Koelreuteria bipinnata	Castanopsis eyrei	Quercus fabri
M22-1017	Triadica sebifera	Quercus serrata	Liquidambar formosana	Quercus myrsinifolia	Triadica sebifera	Quercus myrsinifolia	Koelreuteria bipinnata	Castanopsis eyrei	Quercus fabri
F27-1404	Triadica sebifera	Quercus serrata	Quercus serrata	Choerospondias axillaris	Choerospondias axillaris	Triadica sebifera	Triadica sebifera	Quercus serrata	Castanopsis sclerophylla
F27-1404	Triadica sebifera	Quercus serrata	Quercus serrata	Choerospondias axillaris	Choerospondias axillaris	Triadica sebifera	Triadica sebifera	Quercus serrata	Castanopsis sclerophylla
F27-1504	Triadica sebifera	Triadica sebifera	Triadica sebifera	Triadica sebifera	Choerospondias axillaris	Quercus serrata	Quercus serrata	Choerospondias axillaris	Castanopsis sclerophylla
F27-1504	Triadica sebifera	Triadica sebifera	Triadica sebifera	Triadica sebifera	Choerospondias axillaris	Quercus serrata	Quercus serrata	Choerospondias axillaris	Castanopsis sclerophylla
S10-1308	Triadica sebifera	Triadica sebifera	Triadica sebifera	Quercus serrata	Liquidambar formosana	Choerospondias axillaris	Choerospondias axillaris	Liquidambar formosana	Liquidambar formosana
S10-1308	Triadica sebifera	Triadica sebifera	Triadica sebifera	Quercus serrata	Liquidambar formosana	Choerospondias axillaris	Choerospondias axillaris	Liquidambar formosana	Liquidambar formosana
S18-0712	Triadica sebifera	Triadica sebifera	Triadica sebifera	Choerospondias axillaris	Choerospondias axillaris	Triadica sebifera	Triadica sebifera	Triadica sebifera	Choerospondias axillaris
S18-0712	Triadica sebifera	Triadica sebifera	Triadica sebifera	Choerospondias axillaris	Choerospondias axillaris	Triadica sebifera	Triadica sebifera	Triadica sebifera	Choerospondias axillaris
R16-1716	Triadica sebifera	Choerospondias axillaris	Quercus serrata	Castanopsis sclerophylla	Triadica sebifera	Choerospondias axillaris	Triadica sebifera	Sapindus saponaria	Liquidambar formosana
S10-0117	Triadica sebifera	Quercus serrata	Quercus serrata	Triadica sebifera	Sapindus saponaria	Sapindus saponaria	Sapindus saponaria	Castanopsis sclerophylla	Quercus serrata
S10-0117	Triadica sebifera	Quercus serrata	Quercus serrata	Triadica sebifera	Sapindus saponaria	Sapindus saponaria	Sapindus saponaria	Castanopsis sclerophylla	Quercus serrata
N20-1102	Triadica sebifera	Castanopsis sclerophylla	Triadica sebifera	Choerospondias axillaris	Choerospondias axillaris	Choerospondias axillaris	Castanopsis sclerophylla	Triadica sebifera	Castanopsis sclerophylla
N20-1102	Triadica sebifera	Castanopsis sclerophylla	Triadica sebifera	Choerospondias axillaris	Choerospondias axillaris	Choerospondias axillaris	Castanopsis sclerophylla	Triadica sebifera	Castanopsis sclerophylla
N20-1506	Triadica sebifera	Quercus serrata	Quercus serrata	Triadica sebifera	Triadica sebifera	Choerospondias axillaris	Choerospondias axillaris	Choerospondias axillaris	Castanopsis sclerophylla
N20-1506	Triadica sebifera	Quercus serrata	Quercus serrata	Triadica sebifera	Triadica sebifera	Choerospondias axillaris	Choerospondias axillaris	Choerospondias axillaris	Castanopsis sclerophylla
E34-0211	Castanea henryi	Castanea henryi	Castanea henryi	Castanea henryi	Castanea henryi	Castanea henryi	Castanea henryi	Castanea henryi	Castanea henryi
E34-0211	Castanea henryi	Castanea henryi	Castanea henryi	Castanea henryi	Castanea henryi	Castanea henryi	Castanea henryi	Castanea henryi	Castanea henryi
E34-0210	Castanea henryi	Castanea henryi	Castanea henryi	Castanea henryi	Castanea henryi	Castanea henryi	Castanea henryi	Castanea henryi	Castanea henryi
E34-0210	Castanea henryi	Castanea henryi	Castanea henryi	Castanea henryi	Castanea henryi	Castanea henryi	Castanea henryi	Castanea henryi	Castanea henryi
E34-0708	Castanea henryi	Castanea henryi	Castanea henryi	Castanea henryi	Castanea henryi	Castanea henryi	Castanea henryi	Castanea henryi	Castanea henryi
E34-0708	Castanea henryi	Castanea henryi	Castanea henryi	Castanea henryi	Castanea henryi	Castanea henryi	Castanea henryi	Castanea henryi	Castanea henryi
L22-0204	Castanea henryi	Choerospondias axillaris	Choerospondias axillaris	Quercus fabri	Liquidambar formosana	Quercus myrsinifolia	Lithocarpus glaber	Quercus myrsinifolia	Sapindus saponaria
L22-0204	Castanea henryi	Choerospondias axillaris	Choerospondias axillaris	Quercus fabri	Liquidambar formosana	Quercus myrsinifolia	Lithocarpus glaber	Quercus myrsinifolia	Sapindus saponaria
P29-0315	Castanea henryi	Castanea henryi	Castanea henryi	Nyssa sinensis	Nyssa sinensis	Liquidambar formosana	Liquidambar formosana	Sapindus saponaria	Nyssa sinensis
P29-0315	Castanea henryi	Castanea henryi	Castanea henryi	Nyssa sinensis	Nyssa sinensis	Liquidambar formosana	Liquidambar formosana	Sapindus saponaria	Nyssa sinensis
E34-0806	Castanea henryi	Castanea henryi	Castanea henryi	Castanea henryi	Castanea henryi	Castanea henryi	Castanea henryi	Castanea henryi	Castanea henryi
E34-0806	Castanea henryi	Castanea henryi	Castanea henryi	Castanea henryi	Castanea henryi	Castanea henryi	Castanea henryi	Castanea henryi	Castanea henryi
P29-0809	Castanea henryi	Nyssa sinensis	Nyssa sinensis	Sapindus saponaria	Castanea henryi	Castanea henryi	Castanea henryi	Nyssa sinensis	Liquidambar formosana
R16-1814	Castanea henryi	Sapindus saponaria	Sapindus saponaria	Liquidambar formosana	Castanopsis sclerophylla	Quercus serrata	Nyssa sinensis	Liquidambar formosana	Castanopsis sclerophylla
R16-1814	Castanea henryi	Sapindus saponaria	Sapindus saponaria	Liquidambar formosana	Castanopsis sclerophylla	Quercus serrata	Nyssa sinensis	Liquidambar formosana	Castanopsis sclerophylla
R16-1605	Castanea henryi	Nyssa sinensis	Castanea henryi	Triadica sebifera	Triadica sebifera	Castanopsis sclerophylla	Castanopsis sclerophylla	Sapindus saponaria	Liquidambar formosana
R16-1605	Castanea henryi	Nyssa sinensis	Castanea henryi	Triadica sebifera	Triadica sebifera	Castanopsis sclerophylla	Castanopsis sclerophylla	Sapindus saponaria	Liquidambar formosana
P29-1112	Castanea henryi	Sapindus saponaria	Sapindus saponaria	Liquidambar formosana	Liquidambar formosana	Sapindus saponaria	Sapindus saponaria	Nyssa sinensis	Castanea henryi
R16-1618	Castanea henryi	Castanea henryi	Quercus serrata	Choerospondias axillaris	Triadica sebifera	Nyssa sinensis	Nyssa sinensis	Triadica sebifera	Sapindus saponaria
N9-1504	Castanea henryi	Castanea henryi	Castanea henryi	Castanopsis carlesii	Quercus fabri	Liquidambar formosana	Acer davidii	Acer davidii	Lithocarpus glaber
N9-1504	Castanea henryi	Castanea henryi	Castanea henryi	Castanopsis carlesii	Quercus fabri	Liquidambar formosana	Acer davidii	Acer davidii	Lithocarpus glaber
C32-0605	Castanea henryi	Castanea henryi	Castanea henryi	Castanea henryi	Nyssa sinensis	Castanea henryi	Castanea henryi	Nyssa sinensis	Nyssa sinensis
C32-0608	Castanea henryi	Castanea henryi	Castanea henryi	Nyssa sinensis	Nyssa sinensis	Castanea henryi	Castanea henryi	Nyssa sinensis	Nyssa sinensis
N9-1505	Castanea henryi	Castanopsis sclerophylla	Castanea henryi	Liquidambar formosana	Acer davidii	Quercus myrsinifolia	Quercus myrsinifolia	Quercus fabri	Castanea henryi
N9-1505	Castanea henryi	Castanopsis sclerophylla	Castanea henryi	Liquidambar formosana	Acer davidii	Quercus myrsinifolia	Quercus myrsinifolia	Quercus fabri	Castanea henryi
S10-1108	Castanea henryi	Choerospondias axillaris	Quercus serrata	Triadica sebifera	Liquidambar formosana	Choerospondias axillaris	Choerospondias axillaris	Choerospondias axillaris	Choerospondias axillaris
S10-1108	Castanea henryi	Choerospondias axillaris	Quercus serrata	Triadica sebifera	Liquidambar formosana	Choerospondias axillaris	Choerospondias axillaris	Choerospondias axillaris	Choerospondias axillaris
L22-0217	Choerospondias axillaris	Choerospondias axillaris	Choerospondias axillaris	Castanea henryi	Rhus chinensis	Choerospondias axillaris	Quercus fabri	Triadica sebifera	Sapindus saponaria
L22-0217	Choerospondias axillaris	Choerospondias axillaris	Choerospondias axillaris	Castanea henryi	Rhus chinensis	Choerospondias axillaris	Quercus fabri	Triadica sebifera	Sapindus saponaria
L22-0218	Choerospondias axillaris	Sapindus saponaria	Sapindus saponaria	Choerospondias axillaris	Koelreuteria bipinnata	Triadica sebifera	Castanea henryi	Rhus chinensis	Koelreuteria bipinnata
L22-0218	Choerospondias axillaris	Sapindus saponaria	Sapindus saponaria	Choerospondias axillaris	Koelreuteria bipinnata	Triadica sebifera	Castanea henryi	Rhus chinensis	Koelreuteria bipinnata
N20-1711	Choerospondias axillaris	Triadica sebifera	Triadica sebifera	Triadica sebifera	Choerospondias axillaris	Triadica sebifera	Choerospondias axillaris	Quercus serrata	Castanopsis sclerophylla
N20-1710	Choerospondias axillaris	Choerospondias axillaris	Quercus serrata	Castanopsis sclerophylla	Castanopsis sclerophylla	Triadica sebifera	Triadica sebifera	Castanopsis sclerophylla	Quercus serrata
N20-1710	Choerospondias axillaris	Choerospondias axillaris	Quercus serrata	Castanopsis sclerophylla	Castanopsis sclerophylla	Triadica sebifera	Triadica sebifera	Castanopsis sclerophylla	Quercus serrata
L22-0212	Choerospondias axillaris	Choerospondias axillaris	Liquidambar formosana	Liquidambar formosana	Schima superba	Nyssa sinensis	Koelreuteria bipinnata	Quercus fabri	Castanopsis eyrei
L22-0212	Choerospondias axillaris	Choerospondias axillaris	Liquidambar formosana	Liquidambar formosana	Schima superba	Nyssa sinensis	Koelreuteria bipinnata	Quercus fabri	Castanopsis eyrei
O27-1712	Choerospondias axillaris	Choerospondias axillaris	Choerospondias axillaris	Choerospondias axillaris	Choerospondias axillaris	Choerospondias axillaris	Choerospondias axillaris	Choerospondias axillaris	Choerospondias axillaris
O27-0508	Choerospondias axillaris	Choerospondias axillaris	Choerospondias axillaris	Choerospondias axillaris	Choerospondias axillaris	Choerospondias axillaris	Choerospondias axillaris	Choerospondias axillaris	Choerospondias axillaris
R16-1617	Choerospondias axillaris	Castanea henryi	Quercus serrata	Choerospondias axillaris	Triadica sebifera	Nyssa sinensis	Nyssa sinensis	Triadica sebifera	Sapindus saponaria
O27-1713	Choerospondias axillaris	Choerospondias axillaris	Choerospondias axillaris	Choerospondias axillaris	Choerospondias axillaris	Choerospondias axillaris	Choerospondias axillaris	Choerospondias axillaris	Choerospondias axillaris
S10-0206	Choerospondias axillaris	Castanopsis sclerophylla	Castanopsis sclerophylla	Choerospondias axillaris	Triadica sebifera	Triadica sebifera	Triadica sebifera	Quercus serrata	Castanopsis sclerophylla
N20-1416	Choerospondias axillaris	Castanopsis sclerophylla	Choerospondias axillaris	Triadica sebifera	Triadica sebifera	Triadica sebifera	Triadica sebifera	Castanopsis sclerophylla	Castanopsis sclerophylla
N20-1416	Choerospondias axillaris	Castanopsis sclerophylla	Choerospondias axillaris	Triadica sebifera	Triadica sebifera	Triadica sebifera	Triadica sebifera	Castanopsis sclerophylla	Castanopsis sclerophylla
S18-0503	Choerospondias axillaris	Triadica sebifera	Triadica sebifera	Triadica sebifera	Choerospondias axillaris	Triadica sebifera	Triadica sebifera	Choerospondias axillaris	Choerospondias axillaris
S18-0503	Choerospondias axillaris	Triadica sebifera	Triadica sebifera	Triadica sebifera	Choerospondias axillaris	Triadica sebifera	Triadica sebifera	Choerospondias axillaris	Choerospondias axillaris
S18-1106	Choerospondias axillaris	Triadica sebifera	Triadica sebifera	Triadica sebifera	Triadica sebifera	Choerospondias axillaris	Choerospondias axillaris	Choerospondias axillaris	Triadica sebifera
S18-0711	Choerospondias axillaris	Triadica sebifera	Triadica sebifera	Triadica sebifera	Choerospondias axillaris	Choerospondias axillaris	Choerospondias axillaris	Choerospondias axillaris	Triadica sebifera
S18-0711	Choerospondias axillaris	Triadica sebifera	Triadica sebifera	Triadica sebifera	Choerospondias axillaris	Choerospondias axillaris	Choerospondias axillaris	Choerospondias axillaris	Triadica sebifera
S18-0602	Choerospondias axillaris	Triadica sebifera	Triadica sebifera	Triadica sebifera	Choerospondias axillaris	Triadica sebifera	Triadica sebifera	Triadica sebifera	Choerospondias axillaris
F27-0207	Choerospondias axillaris	Quercus serrata	Quercus serrata	Choerospondias axillaris	Triadica sebifera	Triadica sebifera	Triadica sebifera	Castanopsis sclerophylla	Castanopsis sclerophylla
S10-0410	Choerospondias axillaris	Choerospondias axillaris	Choerospondias axillaris	Triadica sebifera	Castanea henryi	Liquidambar formosana	Liquidambar formosana	Nyssa sinensis	Choerospondias axillaris
S10-0410	Choerospondias axillaris	Choerospondias axillaris	Choerospondias axillaris	Triadica sebifera	Castanea henryi	Liquidambar formosana	Liquidambar formosana	Nyssa sinensis	Choerospondias axillaris
N20-1302zhu	Choerospondias axillaris	Choerospondias axillaris	Choerospondias axillaris	Quercus serrata	Castanopsis sclerophylla	Triadica sebifera	Triadica sebifera	Castanopsis sclerophylla	Castanopsis sclerophylla
N20-1302zhu	Choerospondias axillaris	Choerospondias axillaris	Choerospondias axillaris	Quercus serrata	Castanopsis sclerophylla	Triadica sebifera	Triadica sebifera	Castanopsis sclerophylla	Castanopsis sclerophylla
N20-1302left	Choerospondias axillaris	Choerospondias axillaris	Choerospondias axillaris	Quercus serrata	Castanopsis sclerophylla	Triadica sebifera	Triadica sebifera	Castanopsis sclerophylla	Castanopsis sclerophylla
N20-1302left	Choerospondias axillaris	Choerospondias axillaris	Choerospondias axillaris	Quercus serrata	Castanopsis sclerophylla	Triadica sebifera	Triadica sebifera	Castanopsis sclerophylla	Castanopsis sclerophylla
N20-1302right	Choerospondias axillaris	Choerospondias axillaris	Choerospondias axillaris	Quercus serrata	Castanopsis sclerophylla	Triadica sebifera	Triadica sebifera	Castanopsis sclerophylla	Castanopsis sclerophylla
N20-1302right	Choerospondias axillaris	Choerospondias axillaris	Choerospondias axillaris	Quercus serrata	Castanopsis sclerophylla	Triadica sebifera	Triadica sebifera	Castanopsis sclerophylla	Castanopsis sclerophylla
H31-1108	Sapindus saponaria	Liquidambar formosana	Liquidambar formosana	Liquidambar formosana	Sapindus saponaria	Liquidambar formosana	Liquidambar formosana	Sapindus saponaria	Sapindus saponaria
H31-1108	Sapindus saponaria	Liquidambar formosana	Liquidambar formosana	Liquidambar formosana	Sapindus saponaria	Liquidambar formosana	Liquidambar formosana	Sapindus saponaria	Sapindus saponaria
R16-1813	Sapindus saponaria	Castanea henryi	Liquidambar formosana	Sapindus saponaria	Castanopsis sclerophylla	Sapindus saponaria	Castanopsis sclerophylla	Triadica sebifera	Castanopsis sclerophylla
R16-1813	Sapindus saponaria	Castanea henryi	Liquidambar formosana	Sapindus saponaria	Castanopsis sclerophylla	Sapindus saponaria	Castanopsis sclerophylla	Triadica sebifera	Castanopsis sclerophylla
R16-0213	Sapindus saponaria	Triadica sebifera	Sapindus saponaria	Quercus serrata	Castanea henryi	Nyssa sinensis	Nyssa sinensis	Quercus serrata	Liquidambar formosana
R16-0213	Sapindus saponaria	Triadica sebifera	Sapindus saponaria	Quercus serrata	Castanea henryi	Nyssa sinensis	Nyssa sinensis	Quercus serrata	Liquidambar formosana
R16-0214	Sapindus saponaria	Choerospondias axillaris	Nyssa sinensis	Quercus serrata	Sapindus saponaria	Triadica sebifera	Triadica sebifera	Choerospondias axillaris	Quercus serrata
R16-0214	Sapindus saponaria	Choerospondias axillaris	Nyssa sinensis	Quercus serrata	Sapindus saponaria	Triadica sebifera	Triadica sebifera	Choerospondias axillaris	Quercus serrata
R17-1009	Sapindus saponaria	Sapindus saponaria	Sapindus saponaria	Sapindus saponaria	Sapindus saponaria	Sapindus saponaria	Sapindus saponaria	Sapindus saponaria	Sapindus saponaria
R17-1009	Sapindus saponaria	Sapindus saponaria	Sapindus saponaria	Sapindus saponaria	Sapindus saponaria	Sapindus saponaria	Sapindus saponaria	Sapindus saponaria	Sapindus saponaria
R17-0909	Sapindus saponaria	Sapindus saponaria	Sapindus saponaria	Sapindus saponaria	Sapindus saponaria	Sapindus saponaria	Sapindus saponaria	Sapindus saponaria	Sapindus saponaria
R17-0909	Sapindus saponaria	Sapindus saponaria	Sapindus saponaria	Sapindus saponaria	Sapindus saponaria	Sapindus saponaria	Sapindus saponaria	Sapindus saponaria	Sapindus saponaria
R17-0910	Sapindus saponaria	Sapindus saponaria	Sapindus saponaria	Sapindus saponaria	Sapindus saponaria	Sapindus saponaria	Sapindus saponaria	Sapindus saponaria	Sapindus saponaria
R17-0910	Sapindus saponaria	Sapindus saponaria	Sapindus saponaria	Sapindus saponaria	Sapindus saponaria	Sapindus saponaria	Sapindus saponaria	Sapindus saponaria	Sapindus saponaria
S10-1014	Sapindus saponaria	Quercus serrata	Nyssa sinensis	Castanea henryi	Liquidambar formosana	Triadica sebifera	Sapindus saponaria	Liquidambar formosana	Castanopsis sclerophylla
S10-1014	Sapindus saponaria	Quercus serrata	Nyssa sinensis	Castanea henryi	Liquidambar formosana	Triadica sebifera	Sapindus saponaria	Liquidambar formosana	Castanopsis sclerophylla
R17-1010	Sapindus saponaria	Sapindus saponaria	Sapindus saponaria	Sapindus saponaria	Sapindus saponaria	Sapindus saponaria	Sapindus saponaria	Sapindus saponaria	Sapindus saponaria
R17-1010	Sapindus saponaria	Sapindus saponaria	Sapindus saponaria	Sapindus saponaria	Sapindus saponaria	Sapindus saponaria	Sapindus saponaria	Sapindus saponaria	Sapindus saponaria
N9-1517	Sapindus saponaria	Nyssa sinensis	Castanopsis sclerophylla	Castanopsis carlesii	Quercus acutissima	Quercus glauca	Castanopsis eyrei	Choerospondias axillaris	Melia azedarach
P29-0514	Sapindus saponaria	Castanea henryi	Castanea henryi	Nyssa sinensis	Liquidambar formosana	Nyssa sinensis	Nyssa sinensis	Sapindus saponaria	Castanea henryi
P29-0514	Sapindus saponaria	Castanea henryi	Castanea henryi	Nyssa sinensis	Liquidambar formosana	Nyssa sinensis	Nyssa sinensis	Sapindus saponaria	Castanea henryi
P29-0909	Sapindus saponaria	Castanea henryi	Castanea henryi	Liquidambar formosana	Liquidambar formosana	Nyssa sinensis	Nyssa sinensis	Castanea henryi	Sapindus saponaria
M22-1603	Sapindus saponaria	Quercus myrsinifolia	Triadica sebifera	Quercus fabri	Triadica sebifera	Schima superba	Triadica sebifera	Castanopsis sclerophylla	Quercus myrsinifolia
S10-0712	Sapindus saponaria	Choerospondias axillaris	Castanea henryi	Triadica sebifera	Castanopsis sclerophylla	Choerospondias axillaris	Choerospondias axillaris	Nyssa sinensis	Castanea henryi
S10-0712	Sapindus saponaria	Choerospondias axillaris	Castanea henryi	Triadica sebifera	Castanopsis sclerophylla	Choerospondias axillaris	Choerospondias axillaris	Nyssa sinensis	Castanea henryi
E24-1013	Liquidambar formosana	Liquidambar formosana	Liquidambar formosana	Liquidambar formosana	Liquidambar formosana	Liquidambar formosana	Liquidambar formosana	Liquidambar formosana	Liquidambar formosana
E24-1412	Liquidambar formosana	Liquidambar formosana	Liquidambar formosana	Liquidambar formosana	Liquidambar formosana	Liquidambar formosana	Liquidambar formosana	Liquidambar formosana	Liquidambar formosana
H31-0906	Liquidambar formosana	Liquidambar formosana	Liquidambar formosana	Sapindus saponaria	Sapindus saponaria	Sapindus saponaria	Sapindus saponaria	Sapindus saponaria	Liquidambar formosana
H31-0906	Liquidambar formosana	Liquidambar formosana	Liquidambar formosana	Sapindus saponaria	Sapindus saponaria	Sapindus saponaria	Sapindus saponaria	Sapindus saponaria	Liquidambar formosana
H31-0806	Liquidambar formosana	Sapindus saponaria	Sapindus saponaria	Liquidambar formosana	Liquidambar formosana	Liquidambar formosana	Liquidambar formosana	Sapindus saponaria	Sapindus saponaria
H31-0806	Liquidambar formosana	Sapindus saponaria	Sapindus saponaria	Liquidambar formosana	Liquidambar formosana	Liquidambar formosana	Liquidambar formosana	Sapindus saponaria	Sapindus saponaria
E24-1011	Liquidambar formosana	Liquidambar formosana	Liquidambar formosana	Liquidambar formosana	Liquidambar formosana	Liquidambar formosana	Liquidambar formosana	Liquidambar formosana	Liquidambar formosana
E24-1413	Liquidambar formosana	Liquidambar formosana	Liquidambar formosana	Liquidambar formosana	Liquidambar formosana	Liquidambar formosana	Liquidambar formosana	Liquidambar formosana	Liquidambar formosana
P29-0313	Liquidambar formosana	Castanea henryi	Castanea henryi	Nyssa sinensis	Nyssa sinensis	Sapindus saponaria	Nyssa sinensis	Nyssa sinensis	Castanea henryi
P29-0313	Liquidambar formosana	Castanea henryi	Castanea henryi	Nyssa sinensis	Nyssa sinensis	Sapindus saponaria	Nyssa sinensis	Nyssa sinensis	Castanea henryi
P29-1517	Liquidambar formosana	Liquidambar formosana	Liquidambar formosana	Sapindus saponaria	Sapindus saponaria	Liquidambar formosana	Liquidambar formosana	Sapindus saponaria	Sapindus saponaria
P29-1517	Liquidambar formosana	Liquidambar formosana	Liquidambar formosana	Sapindus saponaria	Sapindus saponaria	Liquidambar formosana	Liquidambar formosana	Sapindus saponaria	Sapindus saponaria
P29-1518	Liquidambar formosana	Liquidambar formosana	Liquidambar formosana	Sapindus saponaria	Castanea henryi	Sapindus saponaria	Castanea henryi	Nyssa sinensis	Liquidambar formosana
P29-1518	Liquidambar formosana	Liquidambar formosana	Liquidambar formosana	Sapindus saponaria	Castanea henryi	Sapindus saponaria	Castanea henryi	Nyssa sinensis	Liquidambar formosana
H31-1208	Liquidambar formosana	Sapindus saponaria	Sapindus saponaria	Liquidambar formosana	Liquidambar formosana	Sapindus saponaria	Sapindus saponaria	Sapindus saponaria	Liquidambar formosana
H31-1208	Liquidambar formosana	Sapindus saponaria	Sapindus saponaria	Liquidambar formosana	Liquidambar formosana	Sapindus saponaria	Sapindus saponaria	Sapindus saponaria	Liquidambar formosana
P29-1017	Liquidambar formosana	Liquidambar formosana	Liquidambar formosana	Nyssa sinensis	Castanea henryi	Liquidambar formosana	Liquidambar formosana	Sapindus saponaria	Castanea henryi
P29-1017	Liquidambar formosana	Liquidambar formosana	Liquidambar formosana	Nyssa sinensis	Castanea henryi	Liquidambar formosana	Liquidambar formosana	Sapindus saponaria	Castanea henryi
R16-1413	Liquidambar formosana	Choerospondias axillaris	Liquidambar formosana	Triadica sebifera	Castanopsis sclerophylla	Sapindus saponaria	Sapindus saponaria	Triadica sebifera	Liquidambar formosana
R16-1513	Liquidambar formosana	Sapindus saponaria	Sapindus saponaria	Liquidambar formosana	Castanea henryi	Choerospondias axillaris	Choerospondias axillaris	Castanopsis sclerophylla	Triadica sebifera
P29-1012	Liquidambar formosana	Sapindus saponaria	Sapindus saponaria	Castanea henryi	Castanea henryi	Nyssa sinensis	Nyssa sinensis	Liquidambar formosana	Sapindus saponaria
S10-1707	Liquidambar formosana	Quercus serrata	Nyssa sinensis	Liquidambar formosana	Triadica sebifera	Choerospondias axillaris	Choerospondias axillaris	Sapindus saponaria	Castanea henryi
R16-1713	Liquidambar formosana	Castanopsis sclerophylla	Castanopsis sclerophylla	Sapindus saponaria	Castanea henryi	Choerospondias axillaris	Castanea henryi	Triadica sebifera	Sapindus saponaria
S10-0611	Liquidambar formosana	Castanea henryi	Castanea henryi	Liquidambar formosana	Triadica sebifera	Choerospondias axillaris	Choerospondias axillaris	Liquidambar formosana	Sapindus saponaria
S10-0611	Liquidambar formosana	Castanea henryi	Castanea henryi	Liquidambar formosana	Triadica sebifera	Choerospondias axillaris	Choerospondias axillaris	Liquidambar formosana	Sapindus saponaria
C32-0913	Nyssa sinensis	Nyssa sinensis	Nyssa sinensis	Nyssa sinensis	Castanea henryi	Nyssa sinensis	Nyssa sinensis	Castanea henryi	Castanea henryi
C32-0913	Nyssa sinensis	Nyssa sinensis	Nyssa sinensis	Nyssa sinensis	Castanea henryi	Nyssa sinensis	Nyssa sinensis	Castanea henryi	Castanea henryi
C32-0615	Nyssa sinensis	Nyssa sinensis	Nyssa sinensis	Nyssa sinensis	Castanea henryi	Castanea henryi	Castanea henryi	Castanea henryi	Nyssa sinensis
C32-0615	Nyssa sinensis	Nyssa sinensis	Nyssa sinensis	Nyssa sinensis	Castanea henryi	Castanea henryi	Castanea henryi	Castanea henryi	Nyssa sinensis
C32-0813	Nyssa sinensis	Nyssa sinensis	Nyssa sinensis	Castanea henryi	Castanea henryi	Nyssa sinensis	Nyssa sinensis	Nyssa sinensis	Castanea henryi
C32-0813	Nyssa sinensis	Nyssa sinensis	Nyssa sinensis	Castanea henryi	Castanea henryi	Nyssa sinensis	Nyssa sinensis	Nyssa sinensis	Castanea henryi
P29-0415	Nyssa sinensis	Castanea henryi	Castanea henryi	Nyssa sinensis	Liquidambar formosana	Castanea henryi	Castanea henryi	Nyssa sinensis	Sapindus saponaria
P29-0415	Nyssa sinensis	Castanea henryi	Castanea henryi	Nyssa sinensis	Liquidambar formosana	Castanea henryi	Castanea henryi	Nyssa sinensis	Sapindus saponaria
P29-0917	Nyssa sinensis	Sapindus saponaria	Sapindus saponaria	Liquidambar formosana	Liquidambar formosana	Liquidambar formosana	Liquidambar formosana	Castanea henryi	Castanea henryi
P29-0917	Nyssa sinensis	Sapindus saponaria	Sapindus saponaria	Liquidambar formosana	Liquidambar formosana	Liquidambar formosana	Liquidambar formosana	Castanea henryi	Castanea henryi
N9-1518	Nyssa sinensis	Sapindus saponaria	Sapindus saponaria	Quercus glauca	Melia azedarach	Castanopsis carlesii	Castanopsis carlesii	Acer davidii	Castanopsis sclerophylla
N9-1518	Nyssa sinensis	Sapindus saponaria	Sapindus saponaria	Quercus glauca	Melia azedarach	Castanopsis carlesii	Castanopsis carlesii	Acer davidii	Castanopsis sclerophylla
C32-0505	Nyssa sinensis	Nyssa sinensis	Nyssa sinensis	Castanea henryi	Castanea henryi	Castanea henryi	Castanea henryi	Castanea henryi	Castanea henryi
C32-0708	Nyssa sinensis	Nyssa sinensis	Nyssa sinensis	Nyssa sinensis	Castanea henryi	Nyssa sinensis	Nyssa sinensis	Nyssa sinensis	Castanea henryi
R16-1606	Nyssa sinensis	Castanopsis sclerophylla	Castanopsis sclerophylla	Sapindus saponaria	Castanea henryi	Liquidambar formosana	Nyssa sinensis	Triadica sebifera	Castanea henryi
R16-1606	Nyssa sinensis	Castanopsis sclerophylla	Castanopsis sclerophylla	Sapindus saponaria	Castanea henryi	Liquidambar formosana	Nyssa sinensis	Triadica sebifera	Castanea henryi
S10-1807	Nyssa sinensis	Choerospondias axillaris	Nyssa sinensis	Liquidambar formosana	Castanea henryi	Quercus serrata	Quercus serrata	Liquidambar formosana	Castanopsis sclerophylla
S10-0215	Nyssa sinensis	Quercus serrata	Quercus serrata	Triadica sebifera	Castanea henryi	Triadica sebifera	Triadica sebifera	Quercus serrata	Castanopsis sclerophylla
S10-0215	Nyssa sinensis	Quercus serrata	Quercus serrata	Triadica sebifera	Castanea henryi	Triadica sebifera	Triadica sebifera	Quercus serrata	Castanopsis sclerophylla
S10-1114	Nyssa sinensis	Sapindus saponaria	Sapindus saponaria	Liquidambar formosana	Quercus serrata	Quercus serrata	Nyssa sinensis	Liquidambar formosana	Castanopsis sclerophylla
S10-1114	Nyssa sinensis	Sapindus saponaria	Sapindus saponaria	Liquidambar formosana	Quercus serrata	Quercus serrata	Nyssa sinensis	Liquidambar formosana	Castanopsis sclerophylla
L22-0203	Nyssa sinensis	Castanea henryi	Lithocarpus glaber	Quercus myrsinifolia	Sapindus saponaria	Quercus fabri	Liquidambar formosana	Choerospondias axillaris	Sapindus saponaria
L22-0203	Nyssa sinensis	Castanea henryi	Lithocarpus glaber	Quercus myrsinifolia	Sapindus saponaria	Quercus fabri	Liquidambar formosana	Choerospondias axillaris	Sapindus saponaria
H25-0104	Nyssa sinensis	Nyssa sinensis	Nyssa sinensis	Nyssa sinensis	Nyssa sinensis	Nyssa sinensis	Nyssa sinensis	Nyssa sinensis	Nyssa sinensis
L22-1702	Quercus serrata	Triadica sebifera	Koelreuteria bipinnata	Liquidambar formosana	Castanea henryi	Sapindus saponaria	Rhus chinensis	Koelreuteria bipinnata	Quercus glauca
L22-1702	Quercus serrata	Triadica sebifera	Koelreuteria bipinnata	Liquidambar formosana	Castanea henryi	Sapindus saponaria	Rhus chinensis	Koelreuteria bipinnata	Quercus glauca
L22-1701	Quercus serrata	Quercus fabri	Quercus myrsinifolia	Koelreuteria bipinnata	Quercus glauca	Liquidambar formosana	Castanea henryi	Liquidambar formosana	Quercus glauca
L22-1701	Quercus serrata	Quercus fabri	Quercus myrsinifolia	Koelreuteria bipinnata	Quercus glauca	Liquidambar formosana	Castanea henryi	Liquidambar formosana	Quercus glauca
N20-0112	Quercus serrata	Choerospondias axillaris	Choerospondias axillaris	Quercus serrata	Quercus serrata	Triadica sebifera	Quercus serrata	Choerospondias axillaris	Quercus serrata
N20-0112	Quercus serrata	Choerospondias axillaris	Choerospondias axillaris	Quercus serrata	Quercus serrata	Triadica sebifera	Quercus serrata	Choerospondias axillaris	Quercus serrata
N20-1301	Quercus serrata	Choerospondias axillaris	Quercus serrata	Triadica sebifera	Castanopsis sclerophylla	Choerospondias axillaris	Choerospondias axillaris	Quercus serrata	Castanopsis sclerophylla
N20-1301	Quercus serrata	Choerospondias axillaris	Quercus serrata	Triadica sebifera	Castanopsis sclerophylla	Choerospondias axillaris	Choerospondias axillaris	Quercus serrata	Castanopsis sclerophylla
P26-0418	Quercus serrata	Quercus serrata	Quercus serrata	Quercus serrata	Castanopsis sclerophylla	Quercus serrata	Castanopsis sclerophylla	Quercus serrata	Castanopsis sclerophylla
P26-0418	Quercus serrata	Quercus serrata	Quercus serrata	Quercus serrata	Castanopsis sclerophylla	Quercus serrata	Castanopsis sclerophylla	Quercus serrata	Castanopsis sclerophylla
F21-1516	Quercus serrata	Quercus serrata	Quercus serrata	Quercus serrata	Quercus serrata	Quercus serrata	Quercus serrata	Quercus serrata	Quercus serrata
F21-1517	Quercus serrata	Quercus serrata	Quercus serrata	Quercus serrata	Quercus serrata	Quercus serrata	Quercus serrata	Quercus serrata	Quercus serrata
N20-0901	Quercus serrata	Quercus serrata	Quercus serrata	Quercus serrata	Triadica sebifera	Triadica sebifera	Choerospondias axillaris	Choerospondias axillaris	Castanopsis sclerophylla
N20-0901	Quercus serrata	Quercus serrata	Quercus serrata	Quercus serrata	Triadica sebifera	Triadica sebifera	Choerospondias axillaris	Choerospondias axillaris	Castanopsis sclerophylla
F21-1416	Quercus serrata	Quercus serrata	Quercus serrata	Quercus serrata	Quercus serrata	Quercus serrata	Quercus serrata	Quercus serrata	Quercus serrata
F21-1317	Quercus serrata	Quercus serrata	Quercus serrata	Quercus serrata	Quercus serrata	Quercus serrata	Quercus serrata	Quercus serrata	Quercus serrata
P26-0315	Quercus serrata	Castanopsis sclerophylla	Castanopsis sclerophylla	Castanopsis sclerophylla	Castanopsis sclerophylla	Castanopsis sclerophylla	Castanopsis sclerophylla	Castanopsis sclerophylla	Quercus serrata
P26-0315	Quercus serrata	Castanopsis sclerophylla	Castanopsis sclerophylla	Castanopsis sclerophylla	Castanopsis sclerophylla	Castanopsis sclerophylla	Castanopsis sclerophylla	Castanopsis sclerophylla	Quercus serrata
L11-1707	Castanopsis sclerophylla	Castanopsis sclerophylla	Castanopsis sclerophylla	Castanopsis sclerophylla	Castanopsis sclerophylla	Castanopsis sclerophylla	Castanopsis sclerophylla	Castanopsis sclerophylla	Castanopsis sclerophylla
L11-1707	Castanopsis sclerophylla	Castanopsis sclerophylla	Castanopsis sclerophylla	Castanopsis sclerophylla	Castanopsis sclerophylla	Castanopsis sclerophylla	Castanopsis sclerophylla	Castanopsis sclerophylla	Castanopsis sclerophylla
L11-1706	Castanopsis sclerophylla	Castanopsis sclerophylla	Castanopsis sclerophylla	Castanopsis sclerophylla	Castanopsis sclerophylla	Castanopsis sclerophylla	Castanopsis sclerophylla	Castanopsis sclerophylla	Castanopsis sclerophylla
L11-1308	Castanopsis sclerophylla	Castanopsis sclerophylla	Castanopsis sclerophylla	Castanopsis sclerophylla	Castanopsis sclerophylla	Castanopsis sclerophylla	Castanopsis sclerophylla	Castanopsis sclerophylla	Castanopsis sclerophylla
L11-1308	Castanopsis sclerophylla	Castanopsis sclerophylla	Castanopsis sclerophylla	Castanopsis sclerophylla	Castanopsis sclerophylla	Castanopsis sclerophylla	Castanopsis sclerophylla	Castanopsis sclerophylla	Castanopsis sclerophylla
L11-1408	Castanopsis sclerophylla	Castanopsis sclerophylla	Castanopsis sclerophylla	Castanopsis sclerophylla	Castanopsis sclerophylla	Castanopsis sclerophylla	Castanopsis sclerophylla	Castanopsis sclerophylla	Castanopsis sclerophylla
L11-1408	Castanopsis sclerophylla	Castanopsis sclerophylla	Castanopsis sclerophylla	Castanopsis sclerophylla	Castanopsis sclerophylla	Castanopsis sclerophylla	Castanopsis sclerophylla	Castanopsis sclerophylla	Castanopsis sclerophylla
L22-1201	Castanopsis sclerophylla	Castanopsis eyrei	Quercus fabri	Koelreuteria bipinnata	Castanopsis sclerophylla	Castanea henryi	Koelreuteria bipinnata	Quercus myrsinifolia	Castanopsis sclerophylla
L22-0213	Castanopsis sclerophylla	Lithocarpus glaber	Choerospondias axillaris	Quercus fabri	Nyssa sinensis	Triadica sebifera	Quercus serrata	Liquidambar formosana	Schima superba
L22-0213	Castanopsis sclerophylla	Lithocarpus glaber	Choerospondias axillaris	Quercus fabri	Nyssa sinensis	Triadica sebifera	Quercus serrata	Liquidambar formosana	Schima superba
N20-0213	Castanopsis sclerophylla	Castanopsis sclerophylla	Quercus serrata	Choerospondias axillaris	Castanopsis sclerophylla	Quercus serrata	Quercus serrata	Quercus serrata	Quercus serrata
N20-0213	Castanopsis sclerophylla	Castanopsis sclerophylla	Quercus serrata	Choerospondias axillaris	Castanopsis sclerophylla	Quercus serrata	Quercus serrata	Quercus serrata	Quercus serrata
P26-0516	Castanopsis sclerophylla	Castanopsis sclerophylla	Castanopsis sclerophylla	Castanopsis sclerophylla	Castanopsis sclerophylla	Quercus serrata	Quercus serrata	Quercus serrata	Castanopsis sclerophylla
P26-0516	Castanopsis sclerophylla	Castanopsis sclerophylla	Castanopsis sclerophylla	Castanopsis sclerophylla	Castanopsis sclerophylla	Quercus serrata	Quercus serrata	Quercus serrata	Castanopsis sclerophylla
P26-0316	Castanopsis sclerophylla	Quercus serrata	Quercus serrata	Castanopsis sclerophylla	Castanopsis sclerophylla	Castanopsis sclerophylla	Castanopsis sclerophylla	Castanopsis sclerophylla	Quercus serrata
P26-0316	Castanopsis sclerophylla	Quercus serrata	Quercus serrata	Castanopsis sclerophylla	Castanopsis sclerophylla	Castanopsis sclerophylla	Castanopsis sclerophylla	Castanopsis sclerophylla	Quercus serrata
S8-1003	Castanopsis sclerophylla	Castanopsis sclerophylla	Castanopsis sclerophylla	Quercus myrsinifolia	Quercus myrsinifolia	Quercus myrsinifolia	Quercus myrsinifolia	Castanopsis sclerophylla	Castanopsis sclerophylla
S8-0902	Castanopsis sclerophylla	Quercus myrsinifolia	Quercus myrsinifolia	Castanopsis sclerophylla	Castanopsis sclerophylla	Castanopsis sclerophylla	Castanopsis sclerophylla	Castanopsis sclerophylla	Quercus myrsinifolia
S10-0106	Castanopsis sclerophylla	Quercus serrata	Castanopsis sclerophylla	Sapindus saponaria	Choerospondias axillaris	Choerospondias axillaris	Choerospondias axillaris	Quercus serrata	Castanopsis sclerophylla
M22-0611	Castanopsis sclerophylla	Castanopsis eyrei	Nyssa sinensis	Liquidambar formosana	Castanopsis sclerophylla	Rhus chinensis	Quercus myrsinifolia	Lithocarpus glaber	Sapindus saponaria
N20-1201	Castanopsis sclerophylla	Quercus serrata	Quercus serrata	Choerospondias axillaris	Triadica sebifera	Choerospondias axillaris	Triadica sebifera	Quercus serrata	Castanopsis sclerophylla
N20-1217	Castanopsis sclerophylla	Castanopsis sclerophylla	Castanopsis sclerophylla	Triadica sebifera	Triadica sebifera	Quercus serrata	Quercus serrata	Choerospondias axillaris	Triadica sebifera
N20-1217	Castanopsis sclerophylla	Castanopsis sclerophylla	Castanopsis sclerophylla	Triadica sebifera	Triadica sebifera	Quercus serrata	Quercus serrata	Choerospondias axillaris	Triadica sebifera
C37-0808	Schima superba	Schima superba	Schima superba	Schima superba	Lithocarpus glaber	Schima superba	Schima superba	Lithocarpus glaber	Lithocarpus glaber
K19-0704	Schima superba	Schima superba	Schima superba	Schima superba	Schima superba	Schima superba	Schima superba	Schima superba	Schima superba
L22-1709	Schima superba	Quercus glauca	Quercus serrata	Koelreuteria bipinnata	Castanea henryi	Castanea henryi	Quercus serrata	Koelreuteria bipinnata	Castanopsis eyrei
L22-1709	Schima superba	Quercus glauca	Quercus serrata	Koelreuteria bipinnata	Castanea henryi	Castanea henryi	Quercus serrata	Koelreuteria bipinnata	Castanopsis eyrei
M22-1607	Schima superba	Quercus glauca	Quercus glauca	Quercus serrata	Schima superba	Castanea henryi	Castanopsis sclerophylla	Triadica sebifera	Quercus glauca
M22-1607	Schima superba	Quercus glauca	Quercus glauca	Quercus serrata	Schima superba	Castanea henryi	Castanopsis sclerophylla	Triadica sebifera	Quercus glauca
K19-0705	Schima superba	Schima superba	Schima superba	Schima superba	Schima superba	Schima superba	Schima superba	Schima superba	Schima superba
K19-1005	Schima superba	Schima superba	Schima superba	Schima superba	Schima superba	Schima superba	Schima superba	Schima superba	Schima superba
P27-0714	Schima superba	Quercus fabri	Quercus fabri	Quercus glauca	Quercus glauca	Choerospondias axillaris	Quercus glauca	Quercus myrsinifolia	Rhus chinensis
P27-0714	Schima superba	Quercus fabri	Quercus fabri	Quercus glauca	Quercus glauca	Choerospondias axillaris	Quercus glauca	Quercus myrsinifolia	Rhus chinensis
P27-0414	Schima superba	Rhus chinensis	Rhus chinensis	Quercus myrsinifolia	Lithocarpus glaber	Lithocarpus glaber	Lithocarpus glaber	Castanopsis eyrei	Quercus fabri
P27-0414	Schima superba	Rhus chinensis	Rhus chinensis	Quercus myrsinifolia	Lithocarpus glaber	Lithocarpus glaber	Lithocarpus glaber	Castanopsis eyrei	Quercus fabri
B38/C38-1209	Schima superba	Quercus glauca	Quercus glauca	Quercus glauca	Quercus glauca	Quercus glauca	Quercus glauca	Quercus glauca	Schima superba
B38/C38-1310	Schima superba	Quercus glauca	Quercus glauca	Quercus glauca	Schima superba	Schima superba	Schima superba	Schima superba	Quercus glauca
B38/C38-1208	Quercus glauca	Quercus glauca	Quercus glauca	Quercus glauca	Schima superba	Quercus glauca	Quercus glauca	Quercus glauca	Quercus glauca
L22-1710	Quercus glauca	Quercus serrata	Quercus serrata	Castanea henryi	Quercus fabri	Koelreuteria bipinnata	Castanopsis sclerophylla	Koelreuteria bipinnata	Castanea henryi
L22-1710	Quercus glauca	Quercus serrata	Quercus serrata	Castanea henryi	Quercus fabri	Koelreuteria bipinnata	Castanopsis sclerophylla	Koelreuteria bipinnata	Castanea henryi
P27-0215	Quercus glauca	Quercus myrsinifolia	Quercus myrsinifolia	Quercus glauca	Lithocarpus glaber	Koelreuteria bipinnata	Koelreuteria bipinnata	Rhus chinensis	Rhus chinensis
P27-0215	Quercus glauca	Quercus myrsinifolia	Quercus myrsinifolia	Quercus glauca	Lithocarpus glaber	Koelreuteria bipinnata	Koelreuteria bipinnata	Rhus chinensis	Rhus chinensis
R14-0809	Quercus glauca	Quercus glauca	Quercus glauca	Quercus glauca	Quercus glauca	Quercus glauca	Quercus glauca	Quercus glauca	Quercus glauca
R14-0909	Quercus glauca	Quercus glauca	Quercus glauca	Quercus glauca	Quercus glauca	Quercus glauca	Quercus glauca	Quercus glauca	Quercus glauca
R14-0607	Quercus glauca	Quercus glauca	Quercus glauca	Quercus glauca	Quercus glauca	Quercus glauca	Quercus glauca	Quercus glauca	Quercus glauca
R14-0506	Quercus glauca	Quercus glauca	Quercus glauca	Quercus glauca	Quercus glauca	Quercus glauca	Quercus glauca	Quercus glauca	Quercus glauca
X13-0908	Quercus glauca	Quercus glauca	Quercus glauca	Quercus glauca	Quercus glauca	Quercus glauca	Quercus glauca	Castanopsis sclerophylla	Castanopsis sclerophylla
X13-0909	Quercus glauca	Quercus glauca	Quercus glauca	Quercus glauca	Castanopsis sclerophylla	Quercus glauca	Quercus glauca	Quercus glauca	Castanopsis sclerophylla
N8-0603	Quercus glauca	Quercus fabri	Quercus fabri	Schima superba	Rhus chinensis	Schima superba	Schima superba	Quercus glauca	Rhus chinensis
N8-0603	Quercus glauca	Quercus fabri	Quercus fabri	Schima superba	Rhus chinensis	Schima superba	Schima superba	Quercus glauca	Rhus chinensis
O22-1604	Quercus myrsinifolia	Quercus myrsinifolia	Quercus myrsinifolia	Quercus myrsinifolia	Quercus myrsinifolia	Quercus myrsinifolia	Quercus myrsinifolia	Quercus myrsinifolia	Quercus myrsinifolia
O22-1306	Quercus myrsinifolia	Quercus myrsinifolia	Quercus myrsinifolia	Quercus myrsinifolia	Quercus myrsinifolia	Quercus myrsinifolia	Quercus myrsinifolia	Quercus myrsinifolia	Quercus myrsinifolia
O22-1205	Quercus myrsinifolia	Quercus myrsinifolia	Quercus myrsinifolia	Quercus myrsinifolia	Quercus myrsinifolia	Quercus myrsinifolia	Quercus myrsinifolia	Quercus myrsinifolia	Quercus myrsinifolia
P27-0808	Quercus myrsinifolia	Koelreuteria bipinnata	Koelreuteria bipinnata	Koelreuteria bipinnata	Quercus fabri	Castanopsis eyrei	Castanopsis eyrei	Rhus chinensis	Quercus myrsinifolia
P27-0808	Quercus myrsinifolia	Koelreuteria bipinnata	Koelreuteria bipinnata	Koelreuteria bipinnata	Quercus fabri	Castanopsis eyrei	Castanopsis eyrei	Rhus chinensis	Quercus myrsinifolia
P27-1202	Quercus myrsinifolia	Schima superba	Quercus myrsinifolia	Quercus glauca	Rhus chinensis	Lithocarpus glaber	Lithocarpus glaber	Schima superba	Quercus glauca
P27-1202	Quercus myrsinifolia	Schima superba	Quercus myrsinifolia	Quercus glauca	Rhus chinensis	Lithocarpus glaber	Lithocarpus glaber	Schima superba	Quercus glauca
S8-0805	Quercus myrsinifolia	Castanopsis sclerophylla	Castanopsis sclerophylla	Castanopsis sclerophylla	Quercus myrsinifolia	Quercus myrsinifolia	Quercus myrsinifolia	Castanopsis sclerophylla	Castanopsis sclerophylla
S8-0706	Quercus myrsinifolia	Castanopsis sclerophylla	Castanopsis sclerophylla	Castanopsis sclerophylla	Castanopsis sclerophylla	Quercus myrsinifolia	Quercus myrsinifolia	Castanopsis sclerophylla	Castanopsis sclerophylla
H16-1112	Quercus myrsinifolia	Lithocarpus glaber	Lithocarpus glaber	Lithocarpus glaber	Lithocarpus glaber	Lithocarpus glaber	Lithocarpus glaber	Quercus myrsinifolia	Quercus myrsinifolia
E33-0612	Lithocarpus glaber	Lithocarpus glaber	Lithocarpus glaber	Lithocarpus glaber	Lithocarpus glaber	Lithocarpus glaber	Lithocarpus glaber	Lithocarpus glaber	Lithocarpus glaber
F28-1516	Lithocarpus glaber	Koelreuteria bipinnata	Quercus myrsinifolia	Quercus myrsinifolia	Lithocarpus glaber	Koelreuteria bipinnata	Quercus myrsinifolia	Lithocarpus glaber	Lithocarpus glaber
F28-1516	Lithocarpus glaber	Koelreuteria bipinnata	Quercus myrsinifolia	Quercus myrsinifolia	Lithocarpus glaber	Koelreuteria bipinnata	Quercus myrsinifolia	Lithocarpus glaber	Lithocarpus glaber
E33-0103	Lithocarpus glaber	Lithocarpus glaber	Lithocarpus glaber	Lithocarpus glaber	Lithocarpus glaber	Lithocarpus glaber	Lithocarpus glaber	Lithocarpus glaber	Lithocarpus glaber
E33-0512	Lithocarpus glaber	Lithocarpus glaber	Lithocarpus glaber	Lithocarpus glaber	Lithocarpus glaber	Lithocarpus glaber	Lithocarpus glaber	Lithocarpus glaber	Lithocarpus glaber
H16-1211	Lithocarpus glaber	Lithocarpus glaber	Lithocarpus glaber	Lithocarpus glaber	Quercus myrsinifolia	Quercus myrsinifolia	Quercus myrsinifolia	Quercus myrsinifolia	Lithocarpus glaber
C37-0907	Lithocarpus glaber	Lithocarpus glaber	Lithocarpus glaber	Lithocarpus glaber	Schima superba	Schima superba	Schima superba	Schima superba	Lithocarpus glaber
C37-0807	Lithocarpus glaber	Schima superba	Schima superba	Schima superba	Lithocarpus glaber	Schima superba	Schima superba	Lithocarpus glaber	Lithocarpus glaber
P27-0303	Lithocarpus glaber	Quercus fabri	Quercus fabri	Quercus glauca	Lithocarpus glaber	Quercus glauca	Quercus glauca	Rhus chinensis	Quercus myrsinifolia
P27-0303	Lithocarpus glaber	Quercus fabri	Quercus fabri	Quercus glauca	Lithocarpus glaber	Quercus glauca	Quercus glauca	Rhus chinensis	Quercus myrsinifolia
P27-0304	Lithocarpus glaber	Castanopsis eyrei	Quercus glauca	Rhus chinensis	Lithocarpus glaber	Quercus glauca	Quercus glauca	Quercus fabri	Lithocarpus glaber
P27-0304	Lithocarpus glaber	Castanopsis eyrei	Quercus glauca	Rhus chinensis	Lithocarpus glaber	Quercus glauca	Quercus glauca	Quercus fabri	Lithocarpus glaber
P27-0511	Lithocarpus glaber	Quercus fabri	Lithocarpus glaber	Schima superba	Koelreuteria bipinnata	Quercus fabri	Castanopsis eyrei	Quercus glauca	Koelreuteria bipinnata
P27-0511	Lithocarpus glaber	Quercus fabri	Lithocarpus glaber	Schima superba	Koelreuteria bipinnata	Quercus fabri	Castanopsis eyrei	Quercus glauca	Koelreuteria bipinnata
P27-0515	Lithocarpus glaber	Castanopsis eyrei	Lithocarpus glaber	Choerospondias axillaris	Quercus myrsinifolia	Quercus fabri	Quercus fabri	Schima superba	Quercus glauca
P27-0515	Lithocarpus glaber	Castanopsis eyrei	Lithocarpus glaber	Choerospondias axillaris	Quercus myrsinifolia	Quercus fabri	Quercus fabri	Schima superba	Quercus glauca
Q7-0415	Lithocarpus glaber	Koelreuteria bipinnata	Koelreuteria bipinnata	Lithocarpus glaber	Lithocarpus glaber	Koelreuteria bipinnata	Koelreuteria bipinnata	Lithocarpus glaber	Lithocarpus glaber
Q7-0414	Lithocarpus glaber	Lithocarpus glaber	Lithocarpus glaber	Lithocarpus glaber	Koelreuteria bipinnata	Koelreuteria bipinnata	Koelreuteria bipinnata	Lithocarpus glaber	Lithocarpus glaber
H16-1110	Lithocarpus glaber	Lithocarpus glaber	Lithocarpus glaber	Lithocarpus glaber	Lithocarpus glaber	Lithocarpus glaber	Lithocarpus glaber	Lithocarpus glaber	Quercus myrsinifolia
